# Supplementary material for: 2021 global burden of disease study: a comprehensive analysis of glaucoma in the middle-aged and older adult population at global, regional, and national levels
Source: Front Public Health. 2025 Nov 11;13:1526061. doi: 10.3389/fpubh.2025.1526061 (PMC12668216; doi:10.3389/fpubh.2025.1526061)
Supplement: Supplementary file 1 [file Data_Sheet_1.ZIP › Attachment 1/country1.csv]

	measure	location	sex	age	cause	metric	year	val	upper	lower
1	DALYs (Disability-Adjusted Life Years)	Guyana	Both	Age-standardized	Glaucoma	Rate	2021	50.1789394827762	78.7669894838665	30.3559132262111
2	DALYs (Disability-Adjusted Life Years)	Equatorial Guinea	Both	Age-standardized	Glaucoma	Rate	2021	67.047798721365	103.187995220901	40.2623815824284
3	DALYs (Disability-Adjusted Life Years)	Colombia	Both	Age-standardized	Glaucoma	Rate	2021	40.0482482932877	60.7032246057221	24.521364135021
4	DALYs (Disability-Adjusted Life Years)	Guinea-Bissau	Both	Age-standardized	Glaucoma	Rate	2021	108.356417222407	165.717849900813	66.9325076570318
5	DALYs (Disability-Adjusted Life Years)	Guam	Both	Age-standardized	Glaucoma	Rate	2021	29.5967212945944	46.8131037403553	17.4001243786464
6	DALYs (Disability-Adjusted Life Years)	Tuvalu	Both	Age-standardized	Glaucoma	Rate	2021	40.3899793823844	63.6882185831623	23.7234429249824
7	DALYs (Disability-Adjusted Life Years)	Eswatini	Both	Age-standardized	Glaucoma	Rate	2021	100.353130733735	155.70904468139	61.1853309563505
8	DALYs (Disability-Adjusted Life Years)	Micronesia (Federated States of)	Both	Age-standardized	Glaucoma	Rate	2021	41.1741551070748	65.5385207604536	24.2063390533507
9	DALYs (Disability-Adjusted Life Years)	Mozambique	Both	Age-standardized	Glaucoma	Rate	2021	90.7650857759559	134.958022626565	56.3734490566151
10	DALYs (Disability-Adjusted Life Years)	Democratic People's Republic of Korea	Both	Age-standardized	Glaucoma	Rate	2021	5.77576005315296	9.11969119728799	3.37638651649427
11	DALYs (Disability-Adjusted Life Years)	Northern Mariana Islands	Both	Age-standardized	Glaucoma	Rate	2021	29.5582931638406	46.4440835891376	17.621840000909
12	DALYs (Disability-Adjusted Life Years)	Gabon	Both	Age-standardized	Glaucoma	Rate	2021	60.3377750622953	91.9969643584955	37.4261383135901
13	DALYs (Disability-Adjusted Life Years)	Malaysia	Both	Age-standardized	Glaucoma	Rate	2021	20.3714263806835	31.663709848711	12.4394993321689
14	DALYs (Disability-Adjusted Life Years)	Kyrgyzstan	Both	Age-standardized	Glaucoma	Rate	2021	50.4821513318765	78.3514230062538	30.3299090887205
15	DALYs (Disability-Adjusted Life Years)	Zimbabwe	Both	Age-standardized	Glaucoma	Rate	2021	73.8005663527805	108.514108648086	47.2250741474132
16	DALYs (Disability-Adjusted Life Years)	Rwanda	Both	Age-standardized	Glaucoma	Rate	2021	66.1866550856201	96.2985863522881	43.2176464459779
17	DALYs (Disability-Adjusted Life Years)	Palestine	Both	Age-standardized	Glaucoma	Rate	2021	60.2292514133082	91.2131283910744	36.5121651542085
18	DALYs (Disability-Adjusted Life Years)	Republic of Moldova	Both	Age-standardized	Glaucoma	Rate	2021	21.0320512605689	31.958391244957	13.0509858485087
19	DALYs (Disability-Adjusted Life Years)	North Macedonia	Both	Age-standardized	Glaucoma	Rate	2021	13.7281556704086	21.8705686164331	8.04903733389977
20	DALYs (Disability-Adjusted Life Years)	Israel	Both	Age-standardized	Glaucoma	Rate	2021	22.5736126714559	35.1022205179592	13.5946272308852
21	DALYs (Disability-Adjusted Life Years)	Liberia	Both	Age-standardized	Glaucoma	Rate	2021	101.673922932193	152.550842630455	63.034343406003
22	DALYs (Disability-Adjusted Life Years)	Bolivia (Plurinational State of)	Both	Age-standardized	Glaucoma	Rate	2021	57.6234809332676	89.5113393085329	34.6421934962683
23	DALYs (Disability-Adjusted Life Years)	Viet Nam	Both	Age-standardized	Glaucoma	Rate	2021	23.9974877395098	36.2030766092789	15.1125831072019
24	DALYs (Disability-Adjusted Life Years)	Timor-Leste	Both	Age-standardized	Glaucoma	Rate	2021	54.8202110068796	85.4393325781484	33.1617739322038
25	DALYs (Disability-Adjusted Life Years)	Albania	Both	Age-standardized	Glaucoma	Rate	2021	15.7215571443539	25.0667811730448	9.12388466469509
26	DALYs (Disability-Adjusted Life Years)	Slovenia	Both	Age-standardized	Glaucoma	Rate	2021	10.7691185002942	17.1715903766613	6.29838365322217
27	DALYs (Disability-Adjusted Life Years)	Japan	Both	Age-standardized	Glaucoma	Rate	2021	21.5652884566488	31.2003284307954	14.2567545627618
28	DALYs (Disability-Adjusted Life Years)	Bangladesh	Both	Age-standardized	Glaucoma	Rate	2021	29.2114853493609	45.6427666541878	17.4315044948709
29	DALYs (Disability-Adjusted Life Years)	Jamaica	Both	Age-standardized	Glaucoma	Rate	2021	41.9938739245446	64.4498586884047	25.4080952343081
30	DALYs (Disability-Adjusted Life Years)	Portugal	Both	Age-standardized	Glaucoma	Rate	2021	22.5726376313226	35.3142183507089	13.6164614445518
31	DALYs (Disability-Adjusted Life Years)	Finland	Both	Age-standardized	Glaucoma	Rate	2021	21.7047865249054	34.3677166218152	12.7326991347313
32	DALYs (Disability-Adjusted Life Years)	Venezuela (Bolivarian Republic of)	Both	Age-standardized	Glaucoma	Rate	2021	41.4252635859338	62.6183314578518	25.6598648810782
33	DALYs (Disability-Adjusted Life Years)	Mali	Both	Age-standardized	Glaucoma	Rate	2021	127.699310914796	192.773689386661	80.4240047307789
34	DALYs (Disability-Adjusted Life Years)	Seychelles	Both	Age-standardized	Glaucoma	Rate	2021	22.6995118793229	34.9488767847863	14.0087021510061
35	DALYs (Disability-Adjusted Life Years)	Taiwan (Province of China)	Both	Age-standardized	Glaucoma	Rate	2021	2.1546589433425	3.69773066485417	1.13836901047592
36	DALYs (Disability-Adjusted Life Years)	United States Virgin Islands	Both	Age-standardized	Glaucoma	Rate	2021	35.7719172888458	55.2488401464684	21.5991618423892
37	DALYs (Disability-Adjusted Life Years)	Madagascar	Both	Age-standardized	Glaucoma	Rate	2021	81.1145578210065	118.956395696619	52.6669234248805
38	DALYs (Disability-Adjusted Life Years)	Burundi	Both	Age-standardized	Glaucoma	Rate	2021	63.742838982744	93.6276801779876	41.1558844568916
39	DALYs (Disability-Adjusted Life Years)	Lesotho	Both	Age-standardized	Glaucoma	Rate	2021	114.568899504057	178.070052087021	69.2310826396746
40	DALYs (Disability-Adjusted Life Years)	Benin	Both	Age-standardized	Glaucoma	Rate	2021	117.552632490142	174.818205186586	73.7709667766482
41	DALYs (Disability-Adjusted Life Years)	Bosnia and Herzegovina	Both	Age-standardized	Glaucoma	Rate	2021	13.784067872525	22.0410774986491	8.08880599176548
42	DALYs (Disability-Adjusted Life Years)	Oman	Both	Age-standardized	Glaucoma	Rate	2021	80.1565828440081	121.163298826464	50.1524006157157
43	DALYs (Disability-Adjusted Life Years)	Monaco	Both	Age-standardized	Glaucoma	Rate	2021	19.2321359877667	29.8062843663466	11.274025026788
44	DALYs (Disability-Adjusted Life Years)	Mauritania	Both	Age-standardized	Glaucoma	Rate	2021	95.6026776780067	143.614211322758	59.56469568799
45	DALYs (Disability-Adjusted Life Years)	El Salvador	Both	Age-standardized	Glaucoma	Rate	2021	49.4771735435967	73.9964212205825	31.2373041201563
46	DALYs (Disability-Adjusted Life Years)	Algeria	Both	Age-standardized	Glaucoma	Rate	2021	85.8999612818766	131.166778056024	52.8287783162561
47	DALYs (Disability-Adjusted Life Years)	Qatar	Both	Age-standardized	Glaucoma	Rate	2021	88.8451295458454	135.259761188993	55.1618940503345
48	DALYs (Disability-Adjusted Life Years)	Somalia	Both	Age-standardized	Glaucoma	Rate	2021	107.402063119965	164.532031679301	65.9764867256838
49	DALYs (Disability-Adjusted Life Years)	Azerbaijan	Both	Age-standardized	Glaucoma	Rate	2021	41.4497018471058	65.2640880823973	24.9349727002431
50	DALYs (Disability-Adjusted Life Years)	Central African Republic	Both	Age-standardized	Glaucoma	Rate	2021	59.8450249930708	91.8495070948313	36.6549646571434
51	DALYs (Disability-Adjusted Life Years)	Armenia	Both	Age-standardized	Glaucoma	Rate	2021	37.396515827889	58.7282745125272	22.6344412232094
52	DALYs (Disability-Adjusted Life Years)	Yemen	Both	Age-standardized	Glaucoma	Rate	2021	79.9174935546862	123.160081717628	48.6854364173702
53	DALYs (Disability-Adjusted Life Years)	Brazil	Both	Age-standardized	Glaucoma	Rate	2021	57.6653535170992	82.2049008389705	38.84463548879
54	DALYs (Disability-Adjusted Life Years)	Kuwait	Both	Age-standardized	Glaucoma	Rate	2021	61.4539344783246	92.7489851581427	38.7052196982129
55	DALYs (Disability-Adjusted Life Years)	Germany	Both	Age-standardized	Glaucoma	Rate	2021	17.7041702719026	27.3876717977347	10.7496710141684
56	DALYs (Disability-Adjusted Life Years)	Sweden	Both	Age-standardized	Glaucoma	Rate	2021	9.86536072622189	15.2249230759967	5.94726730284677
57	DALYs (Disability-Adjusted Life Years)	Antigua and Barbuda	Both	Age-standardized	Glaucoma	Rate	2021	37.7464544162228	58.0587359526867	22.8588314589382
58	DALYs (Disability-Adjusted Life Years)	Bulgaria	Both	Age-standardized	Glaucoma	Rate	2021	9.77795138601184	15.5696842428277	5.64811664094751
59	DALYs (Disability-Adjusted Life Years)	Fiji	Both	Age-standardized	Glaucoma	Rate	2021	46.9953971028528	73.5537293367787	27.4750423900851
60	DALYs (Disability-Adjusted Life Years)	Cambodia	Both	Age-standardized	Glaucoma	Rate	2021	28.5126941970438	44.596339206553	16.5819955258635
61	DALYs (Disability-Adjusted Life Years)	India	Both	Age-standardized	Glaucoma	Rate	2021	44.5040346340814	62.8622121623386	30.0834610456713
62	DALYs (Disability-Adjusted Life Years)	Greece	Both	Age-standardized	Glaucoma	Rate	2021	20.5466578290293	32.8954846283911	12.1966929284134
63	DALYs (Disability-Adjusted Life Years)	Singapore	Both	Age-standardized	Glaucoma	Rate	2021	28.7154851780886	44.2766919654488	17.2525079448275
64	DALYs (Disability-Adjusted Life Years)	Estonia	Both	Age-standardized	Glaucoma	Rate	2021	11.3634724261668	17.9903613020482	6.5579201877737
65	DALYs (Disability-Adjusted Life Years)	Belarus	Both	Age-standardized	Glaucoma	Rate	2021	18.3635959086301	28.8511694464618	10.8536364890898
66	DALYs (Disability-Adjusted Life Years)	Saint Vincent and the Grenadines	Both	Age-standardized	Glaucoma	Rate	2021	46.3450896527016	72.026227914137	28.3832100456639
67	DALYs (Disability-Adjusted Life Years)	Croatia	Both	Age-standardized	Glaucoma	Rate	2021	11.6894833780763	18.2946380105625	6.87188600405862
68	DALYs (Disability-Adjusted Life Years)	Mauritius	Both	Age-standardized	Glaucoma	Rate	2021	21.5472084169657	33.0962460729589	13.0791388098225
69	DALYs (Disability-Adjusted Life Years)	Greenland	Both	Age-standardized	Glaucoma	Rate	2021	22.4282841069024	35.3329492664775	13.3145850224246
70	DALYs (Disability-Adjusted Life Years)	Sudan	Both	Age-standardized	Glaucoma	Rate	2021	102.393351595437	154.803880867838	63.1058124051028
71	DALYs (Disability-Adjusted Life Years)	Switzerland	Both	Age-standardized	Glaucoma	Rate	2021	17.4650205248417	27.4069084084156	10.3949132724455
72	DALYs (Disability-Adjusted Life Years)	Iran (Islamic Republic of)	Both	Age-standardized	Glaucoma	Rate	2021	133.849794521466	191.447806495158	89.4251106799656
73	DALYs (Disability-Adjusted Life Years)	Honduras	Both	Age-standardized	Glaucoma	Rate	2021	46.6648690679936	70.8590497174609	29.1208923586223
74	DALYs (Disability-Adjusted Life Years)	Thailand	Both	Age-standardized	Glaucoma	Rate	2021	15.8779358354799	24.0890460974255	9.77668248781771
75	DALYs (Disability-Adjusted Life Years)	Djibouti	Both	Age-standardized	Glaucoma	Rate	2021	96.6850465312537	145.399202227821	60.6674980670001
76	DALYs (Disability-Adjusted Life Years)	Egypt	Both	Age-standardized	Glaucoma	Rate	2021	85.8477275603911	129.37006884069	53.3875491389511
77	DALYs (Disability-Adjusted Life Years)	Cameroon	Both	Age-standardized	Glaucoma	Rate	2021	91.4014965815742	135.516351351625	57.9353951012179
78	DALYs (Disability-Adjusted Life Years)	Democratic Republic of the Congo	Both	Age-standardized	Glaucoma	Rate	2021	44.3293499525726	65.9947344347032	28.4787053792792
79	DALYs (Disability-Adjusted Life Years)	Denmark	Both	Age-standardized	Glaucoma	Rate	2021	18.8828173023561	29.3116758415918	11.4427575050542
80	DALYs (Disability-Adjusted Life Years)	Niue	Both	Age-standardized	Glaucoma	Rate	2021	30.3550625366261	47.1977196162214	18.0896914254385
81	DALYs (Disability-Adjusted Life Years)	Tokelau	Both	Age-standardized	Glaucoma	Rate	2021	35.6671238608499	55.5584882330543	21.2205519476
82	DALYs (Disability-Adjusted Life Years)	Libya	Both	Age-standardized	Glaucoma	Rate	2021	118.468878708429	178.714130819971	73.4151344991714
83	DALYs (Disability-Adjusted Life Years)	Uganda	Both	Age-standardized	Glaucoma	Rate	2021	72.8536187114643	107.605679328763	46.427510101467
84	DALYs (Disability-Adjusted Life Years)	Iceland	Both	Age-standardized	Glaucoma	Rate	2021	22.8068887310403	36.0519348670028	13.1312689399419
85	DALYs (Disability-Adjusted Life Years)	Suriname	Both	Age-standardized	Glaucoma	Rate	2021	58.7231523882369	88.6481718842943	36.4738877213511
86	DALYs (Disability-Adjusted Life Years)	Bahamas	Both	Age-standardized	Glaucoma	Rate	2021	38.9037201317669	60.4356669736091	23.5033887575144
87	DALYs (Disability-Adjusted Life Years)	Vanuatu	Both	Age-standardized	Glaucoma	Rate	2021	30.4328633042832	47.6261603553315	18.1701037388417
88	DALYs (Disability-Adjusted Life Years)	Brunei Darussalam	Both	Age-standardized	Glaucoma	Rate	2021	27.4704260120061	41.97724109165	16.5226519871408
89	DALYs (Disability-Adjusted Life Years)	Slovakia	Both	Age-standardized	Glaucoma	Rate	2021	12.7219022770242	20.5105373955831	7.35434769722797
90	DALYs (Disability-Adjusted Life Years)	United Kingdom	Both	Age-standardized	Glaucoma	Rate	2021	20.1875322590497	29.3332006735134	13.266950320604
91	DALYs (Disability-Adjusted Life Years)	Australia	Both	Age-standardized	Glaucoma	Rate	2021	17.7134140339384	27.4471080448503	10.5877324288643
92	DALYs (Disability-Adjusted Life Years)	Pakistan	Both	Age-standardized	Glaucoma	Rate	2021	49.1111663802511	71.2152700275715	32.4444703318066
93	DALYs (Disability-Adjusted Life Years)	Lao People's Democratic Republic	Both	Age-standardized	Glaucoma	Rate	2021	19.9062607346134	30.5594939069724	12.1204637665689
94	DALYs (Disability-Adjusted Life Years)	Kazakhstan	Both	Age-standardized	Glaucoma	Rate	2021	36.2932331674299	56.5576323939209	22.056341463849
95	DALYs (Disability-Adjusted Life Years)	Guinea	Both	Age-standardized	Glaucoma	Rate	2021	126.042891030276	189.200017857378	78.8090190760508
96	DALYs (Disability-Adjusted Life Years)	Syrian Arab Republic	Both	Age-standardized	Glaucoma	Rate	2021	88.5183370596587	133.767373519977	54.2246409945009
97	DALYs (Disability-Adjusted Life Years)	Ethiopia	Both	Age-standardized	Glaucoma	Rate	2021	134.836483831639	198.005363480424	87.2515828741324
98	DALYs (Disability-Adjusted Life Years)	Eritrea	Both	Age-standardized	Glaucoma	Rate	2021	106.241277049715	162.458541338364	65.2507631507471
99	DALYs (Disability-Adjusted Life Years)	Chad	Both	Age-standardized	Glaucoma	Rate	2021	130.011782291919	195.709911677951	80.8176099165799
100	DALYs (Disability-Adjusted Life Years)	Senegal	Both	Age-standardized	Glaucoma	Rate	2021	105.708953627766	157.737104897853	65.924783945001
101	DALYs (Disability-Adjusted Life Years)	Latvia	Both	Age-standardized	Glaucoma	Rate	2021	18.0220897613263	28.1004372765071	10.4899395664926
102	DALYs (Disability-Adjusted Life Years)	Nigeria	Both	Age-standardized	Glaucoma	Rate	2021	133.323205241735	190.638416544523	89.0664166665598
103	DALYs (Disability-Adjusted Life Years)	New Zealand	Both	Age-standardized	Glaucoma	Rate	2021	19.5662158343756	29.0995772818022	12.5286225894098
104	DALYs (Disability-Adjusted Life Years)	Ireland	Both	Age-standardized	Glaucoma	Rate	2021	19.5310476453699	30.4994175531209	11.6573182138205
105	DALYs (Disability-Adjusted Life Years)	Zambia	Both	Age-standardized	Glaucoma	Rate	2021	89.457492877941	133.577679390102	56.9807812916378
106	DALYs (Disability-Adjusted Life Years)	Iraq	Both	Age-standardized	Glaucoma	Rate	2021	82.9702412918116	125.617741681442	50.9946370393582
107	DALYs (Disability-Adjusted Life Years)	Palau	Both	Age-standardized	Glaucoma	Rate	2021	31.6480604309712	49.1125289315694	18.8996873929299
108	DALYs (Disability-Adjusted Life Years)	Mexico	Both	Age-standardized	Glaucoma	Rate	2021	40.9611229662443	57.4575121932286	27.9767853867401
109	DALYs (Disability-Adjusted Life Years)	Jordan	Both	Age-standardized	Glaucoma	Rate	2021	69.3543194260749	104.710690186839	43.0654840907515
110	DALYs (Disability-Adjusted Life Years)	Tunisia	Both	Age-standardized	Glaucoma	Rate	2021	77.5396468238066	118.635399579155	47.6764224559679
111	DALYs (Disability-Adjusted Life Years)	France	Both	Age-standardized	Glaucoma	Rate	2021	17.2046972655491	26.6728022673234	10.1863562209883
112	DALYs (Disability-Adjusted Life Years)	Maldives	Both	Age-standardized	Glaucoma	Rate	2021	25.3544630510273	38.6878937418168	15.5728417277262
113	DALYs (Disability-Adjusted Life Years)	Papua New Guinea	Both	Age-standardized	Glaucoma	Rate	2021	37.9727439164965	60.8381501635893	22.2918651313349
114	DALYs (Disability-Adjusted Life Years)	Lithuania	Both	Age-standardized	Glaucoma	Rate	2021	17.6532925354822	27.609093070687	10.5566792359189
115	DALYs (Disability-Adjusted Life Years)	Turkey	Both	Age-standardized	Glaucoma	Rate	2021	50.0018983379591	76.2709374576605	30.8953236272841
116	DALYs (Disability-Adjusted Life Years)	Marshall Islands	Both	Age-standardized	Glaucoma	Rate	2021	39.5737561569114	61.5484092115403	23.6521316011616
117	DALYs (Disability-Adjusted Life Years)	Costa Rica	Both	Age-standardized	Glaucoma	Rate	2021	34.6571179260285	53.4927075280102	21.1936713764816
118	DALYs (Disability-Adjusted Life Years)	Coted'Ivoire	Both	Age-standardized	Glaucoma	Rate	2021	106.606409923747	158.955319908587	67.3875006821895
119	DALYs (Disability-Adjusted Life Years)	American Samoa	Both	Age-standardized	Glaucoma	Rate	2021	29.3249154354732	45.7628683439347	17.6960242606957
120	DALYs (Disability-Adjusted Life Years)	Hungary	Both	Age-standardized	Glaucoma	Rate	2021	17.9808152948441	28.3413486417716	10.6131725224893
121	DALYs (Disability-Adjusted Life Years)	Sierra Leone	Both	Age-standardized	Glaucoma	Rate	2021	111.074204518608	168.109021999505	68.7828114431735
122	DALYs (Disability-Adjusted Life Years)	Norway	Both	Age-standardized	Glaucoma	Rate	2021	17.3650796282213	25.1421821060707	11.4089847971126
123	DALYs (Disability-Adjusted Life Years)	Bahrain	Both	Age-standardized	Glaucoma	Rate	2021	67.2460028493942	102.067410257788	42.1575672218122
124	DALYs (Disability-Adjusted Life Years)	Puerto Rico	Both	Age-standardized	Glaucoma	Rate	2021	30.4384085181752	46.4588277371692	18.6948447153512
125	DALYs (Disability-Adjusted Life Years)	Republic of Korea	Both	Age-standardized	Glaucoma	Rate	2021	23.2931982636653	35.6679126770722	14.0791128249065
126	DALYs (Disability-Adjusted Life Years)	Panama	Both	Age-standardized	Glaucoma	Rate	2021	39.5135789089431	60.2758748839002	23.9645316313059
127	DALYs (Disability-Adjusted Life Years)	Belize	Both	Age-standardized	Glaucoma	Rate	2021	49.418353510977	76.8480348652723	29.9946066282962
128	DALYs (Disability-Adjusted Life Years)	Angola	Both	Age-standardized	Glaucoma	Rate	2021	77.2927592592692	118.973587348199	48.0260316962116
129	DALYs (Disability-Adjusted Life Years)	Bermuda	Both	Age-standardized	Glaucoma	Rate	2021	30.4423378573419	46.8466620411958	18.6152302838079
130	DALYs (Disability-Adjusted Life Years)	United Republic of Tanzania	Both	Age-standardized	Glaucoma	Rate	2021	113.671550092082	168.486783869465	72.1339162940526
131	DALYs (Disability-Adjusted Life Years)	Kenya	Both	Age-standardized	Glaucoma	Rate	2021	89.5425774674777	129.963343789234	59.2233874197285
132	DALYs (Disability-Adjusted Life Years)	Botswana	Both	Age-standardized	Glaucoma	Rate	2021	140.191832903002	216.597150586312	86.3418784724531
133	DALYs (Disability-Adjusted Life Years)	Mongolia	Both	Age-standardized	Glaucoma	Rate	2021	57.4391942637229	90.44887975684	34.2657550273174
134	DALYs (Disability-Adjusted Life Years)	Luxembourg	Both	Age-standardized	Glaucoma	Rate	2021	18.4608032064223	28.86939508184	10.9664390760562
135	DALYs (Disability-Adjusted Life Years)	Gambia	Both	Age-standardized	Glaucoma	Rate	2021	65.0000571193725	99.2322143040068	39.2373199547129
136	DALYs (Disability-Adjusted Life Years)	Tajikistan	Both	Age-standardized	Glaucoma	Rate	2021	55.4037340813149	87.2848570832756	32.8548041408851
137	DALYs (Disability-Adjusted Life Years)	Andorra	Both	Age-standardized	Glaucoma	Rate	2021	19.0631566326386	29.7421042704753	11.353956219748
138	DALYs (Disability-Adjusted Life Years)	Nauru	Both	Age-standardized	Glaucoma	Rate	2021	39.625922784208	61.6790576749685	23.5372473232828
139	DALYs (Disability-Adjusted Life Years)	Nepal	Both	Age-standardized	Glaucoma	Rate	2021	25.3473135831396	37.4469703906358	15.6145700662797
140	DALYs (Disability-Adjusted Life Years)	Cook Islands	Both	Age-standardized	Glaucoma	Rate	2021	43.9356750604597	68.5758284365015	25.5687432600011
141	DALYs (Disability-Adjusted Life Years)	Togo	Both	Age-standardized	Glaucoma	Rate	2021	101.158771944445	150.962447912477	63.4817511354419
142	DALYs (Disability-Adjusted Life Years)	Saudi Arabia	Both	Age-standardized	Glaucoma	Rate	2021	104.569677473006	160.184214647276	64.1922348508868
143	DALYs (Disability-Adjusted Life Years)	Myanmar	Both	Age-standardized	Glaucoma	Rate	2021	37.9110802851107	61.2231174543423	21.2227376882008
144	DALYs (Disability-Adjusted Life Years)	United Arab Emirates	Both	Age-standardized	Glaucoma	Rate	2021	76.9656281762907	117.422765234252	48.317870148538
145	DALYs (Disability-Adjusted Life Years)	Montenegro	Both	Age-standardized	Glaucoma	Rate	2021	12.4472605497177	19.7257584939413	7.33265994499902
146	DALYs (Disability-Adjusted Life Years)	Ecuador	Both	Age-standardized	Glaucoma	Rate	2021	36.5986400191978	56.724420683694	22.1348022028317
147	DALYs (Disability-Adjusted Life Years)	Lebanon	Both	Age-standardized	Glaucoma	Rate	2021	65.6389905010535	99.3951731891189	40.1988667402233
148	DALYs (Disability-Adjusted Life Years)	Guatemala	Both	Age-standardized	Glaucoma	Rate	2021	48.0057107902313	73.2702024891756	29.2961473184701
149	DALYs (Disability-Adjusted Life Years)	Solomon Islands	Both	Age-standardized	Glaucoma	Rate	2021	50.6993468581749	80.084444162417	29.689766996539
150	DALYs (Disability-Adjusted Life Years)	Georgia	Both	Age-standardized	Glaucoma	Rate	2021	38.2191959846243	60.0423790316372	22.9709363688298
151	DALYs (Disability-Adjusted Life Years)	Saint Kitts and Nevis	Both	Age-standardized	Glaucoma	Rate	2021	40.2223944773588	62.821239180809	24.2573067519473
152	DALYs (Disability-Adjusted Life Years)	Austria	Both	Age-standardized	Glaucoma	Rate	2021	19.9383468038477	31.197893999864	11.8295788525214
153	DALYs (Disability-Adjusted Life Years)	Dominican Republic	Both	Age-standardized	Glaucoma	Rate	2021	56.9399011384215	87.6398752429408	34.6303264735488
154	DALYs (Disability-Adjusted Life Years)	Russian Federation	Both	Age-standardized	Glaucoma	Rate	2021	27.3535499353598	39.6421317122937	17.9925760338851
155	DALYs (Disability-Adjusted Life Years)	Spain	Both	Age-standardized	Glaucoma	Rate	2021	46.4395696461869	71.1694430894809	28.5399017236517
156	DALYs (Disability-Adjusted Life Years)	Poland	Both	Age-standardized	Glaucoma	Rate	2021	12.2463405226908	17.6049399494044	8.10904946891136
157	DALYs (Disability-Adjusted Life Years)	Philippines	Both	Age-standardized	Glaucoma	Rate	2021	33.2315035141853	48.1997888675019	21.9015490918199
158	DALYs (Disability-Adjusted Life Years)	Malawi	Both	Age-standardized	Glaucoma	Rate	2021	106.778679829363	160.135320389825	67.1064510377825
159	DALYs (Disability-Adjusted Life Years)	South Sudan	Both	Age-standardized	Glaucoma	Rate	2021	68.6990875115064	107.447950496657	40.6861006800427
160	DALYs (Disability-Adjusted Life Years)	Netherlands	Both	Age-standardized	Glaucoma	Rate	2021	17.4827791449833	27.4788687127293	10.1884570933533
161	DALYs (Disability-Adjusted Life Years)	Chile	Both	Age-standardized	Glaucoma	Rate	2021	21.0486286146622	32.7342990202862	12.5839590580079
162	DALYs (Disability-Adjusted Life Years)	Niger	Both	Age-standardized	Glaucoma	Rate	2021	153.051664289085	235.307126715656	93.8073814257223
163	DALYs (Disability-Adjusted Life Years)	Kiribati	Both	Age-standardized	Glaucoma	Rate	2021	46.3288519759267	72.5324866505731	27.356820034722
164	DALYs (Disability-Adjusted Life Years)	Ghana	Both	Age-standardized	Glaucoma	Rate	2021	66.7637657836971	95.6947637283209	44.0124637053173
165	DALYs (Disability-Adjusted Life Years)	Turkmenistan	Both	Age-standardized	Glaucoma	Rate	2021	30.8947373391494	48.5661949395191	18.1908290573526
166	DALYs (Disability-Adjusted Life Years)	Dominica	Both	Age-standardized	Glaucoma	Rate	2021	42.5681983009637	65.8605117699413	25.6548896913614
167	DALYs (Disability-Adjusted Life Years)	Comoros	Both	Age-standardized	Glaucoma	Rate	2021	93.1899242612307	140.200976564623	58.8645947188722
168	DALYs (Disability-Adjusted Life Years)	San Marino	Both	Age-standardized	Glaucoma	Rate	2021	19.6026192039303	30.7903673440222	11.7840271754352
169	DALYs (Disability-Adjusted Life Years)	Peru	Both	Age-standardized	Glaucoma	Rate	2021	56.8347542924746	86.5962698435663	35.366448717331
170	DALYs (Disability-Adjusted Life Years)	Samoa	Both	Age-standardized	Glaucoma	Rate	2021	36.6830537850457	57.3249469763894	21.5791741612222
171	DALYs (Disability-Adjusted Life Years)	Congo	Both	Age-standardized	Glaucoma	Rate	2021	60.5223607684534	89.6024036887859	38.0587660115125
172	DALYs (Disability-Adjusted Life Years)	Uruguay	Both	Age-standardized	Glaucoma	Rate	2021	20.3851137656686	31.0998706298608	12.3841030333867
173	DALYs (Disability-Adjusted Life Years)	Cyprus	Both	Age-standardized	Glaucoma	Rate	2021	19.9453425519981	31.1507886136385	11.9954969110365
174	DALYs (Disability-Adjusted Life Years)	Trinidad and Tobago	Both	Age-standardized	Glaucoma	Rate	2021	35.5433771560384	54.2092539048201	22.0176611890044
175	DALYs (Disability-Adjusted Life Years)	Barbados	Both	Age-standardized	Glaucoma	Rate	2021	17.6245201442663	27.1547452008976	10.5923966059133
176	DALYs (Disability-Adjusted Life Years)	Malta	Both	Age-standardized	Glaucoma	Rate	2021	21.1434346317094	32.9456164899269	12.7543470940513
177	DALYs (Disability-Adjusted Life Years)	Belgium	Both	Age-standardized	Glaucoma	Rate	2021	20.546696990543	31.8103333747437	12.4154412113743
178	DALYs (Disability-Adjusted Life Years)	Sao Tome and Principe	Both	Age-standardized	Glaucoma	Rate	2021	94.7261185874815	142.759529633494	59.4244147799335
179	DALYs (Disability-Adjusted Life Years)	Uzbekistan	Both	Age-standardized	Glaucoma	Rate	2021	45.2691663487871	71.1127028012335	27.1036984246115
180	DALYs (Disability-Adjusted Life Years)	Romania	Both	Age-standardized	Glaucoma	Rate	2021	14.1898048212296	22.6770079816286	8.18743065710725
181	DALYs (Disability-Adjusted Life Years)	Namibia	Both	Age-standardized	Glaucoma	Rate	2021	94.5348354321258	146.415105929696	57.0184212342567
182	DALYs (Disability-Adjusted Life Years)	Sri Lanka	Both	Age-standardized	Glaucoma	Rate	2021	18.7397424961128	28.4617690007482	11.6393558082631
183	DALYs (Disability-Adjusted Life Years)	Morocco	Both	Age-standardized	Glaucoma	Rate	2021	63.8925162267021	95.5339914722704	40.2170800640179
184	DALYs (Disability-Adjusted Life Years)	Canada	Both	Age-standardized	Glaucoma	Rate	2021	16.0280229551375	25.3120347150825	9.50907429702962
185	DALYs (Disability-Adjusted Life Years)	Tonga	Both	Age-standardized	Glaucoma	Rate	2021	31.6683651184896	49.1694509460634	18.6452220838289
186	DALYs (Disability-Adjusted Life Years)	Serbia	Both	Age-standardized	Glaucoma	Rate	2021	12.9346717707493	20.5517694025371	7.58446355073119
187	DALYs (Disability-Adjusted Life Years)	South Africa	Both	Age-standardized	Glaucoma	Rate	2021	86.4552446590047	125.842482138555	56.3911529381169
188	DALYs (Disability-Adjusted Life Years)	Afghanistan	Both	Age-standardized	Glaucoma	Rate	2021	125.093302851152	195.335352394259	74.0324109089864
189	DALYs (Disability-Adjusted Life Years)	Grenada	Both	Age-standardized	Glaucoma	Rate	2021	42.6250606717728	66.012146253344	25.616007804038
190	DALYs (Disability-Adjusted Life Years)	Burkina Faso	Both	Age-standardized	Glaucoma	Rate	2021	110.351856131512	172.306251488149	67.6243329883104
191	DALYs (Disability-Adjusted Life Years)	Cabo Verde	Both	Age-standardized	Glaucoma	Rate	2021	67.2822591540964	102.41023395576	41.5586169316765
192	DALYs (Disability-Adjusted Life Years)	Bhutan	Both	Age-standardized	Glaucoma	Rate	2021	22.38650533156	33.3655680653387	13.8351426026386
193	DALYs (Disability-Adjusted Life Years)	Argentina	Both	Age-standardized	Glaucoma	Rate	2021	21.945962259918	33.4952909327283	13.5421038599157
194	DALYs (Disability-Adjusted Life Years)	China	Both	Age-standardized	Glaucoma	Rate	2021	17.9795118525638	26.416735757148	11.7112476377531
195	DALYs (Disability-Adjusted Life Years)	United States of America	Both	Age-standardized	Glaucoma	Rate	2021	16.8067725479391	24.2346415967219	11.2395527143068
196	DALYs (Disability-Adjusted Life Years)	Cuba	Both	Age-standardized	Glaucoma	Rate	2021	55.8345990754755	86.4271582786801	34.1679400847543
197	DALYs (Disability-Adjusted Life Years)	Ukraine	Both	Age-standardized	Glaucoma	Rate	2021	21.5633340801513	32.0752991369291	13.4804908343197
198	DALYs (Disability-Adjusted Life Years)	Italy	Both	Age-standardized	Glaucoma	Rate	2021	50.8962051085306	74.4272157292969	32.7117582678907
199	DALYs (Disability-Adjusted Life Years)	Haiti	Both	Age-standardized	Glaucoma	Rate	2021	74.4377371001332	115.877002826005	44.5224914592226
200	DALYs (Disability-Adjusted Life Years)	Saint Lucia	Both	Age-standardized	Glaucoma	Rate	2021	41.2510769244412	63.4895753490353	25.1463164611005
201	DALYs (Disability-Adjusted Life Years)	Indonesia	Both	Age-standardized	Glaucoma	Rate	2021	28.3047834945603	41.3036178662609	18.3491448659574
202	DALYs (Disability-Adjusted Life Years)	Czechia	Both	Age-standardized	Glaucoma	Rate	2021	10.9092092874461	17.149327583845	6.37139661884888
203	DALYs (Disability-Adjusted Life Years)	Nicaragua	Both	Age-standardized	Glaucoma	Rate	2021	46.6772152396274	71.1700486820957	28.9084366846198
204	DALYs (Disability-Adjusted Life Years)	Paraguay	Both	Age-standardized	Glaucoma	Rate	2021	50.7515664684558	74.6144178685028	32.3055716818852
205	Prevalence	Guyana	Both	Age-standardized	Glaucoma	Rate	2021	453.370368440773	599.57819228248	339.454877363067
206	Prevalence	Equatorial Guinea	Both	Age-standardized	Glaucoma	Rate	2021	698.408790980396	922.563142638046	523.266367237937
207	Prevalence	Colombia	Both	Age-standardized	Glaucoma	Rate	2021	453.371397364482	599.126162309893	340.678678585509
208	Prevalence	Guinea-Bissau	Both	Age-standardized	Glaucoma	Rate	2021	1036.25406735109	1363.33878997085	775.501760629871
209	Prevalence	Guam	Both	Age-standardized	Glaucoma	Rate	2021	268.967114506286	357.32922360206	199.686757326001
210	Prevalence	Tuvalu	Both	Age-standardized	Glaucoma	Rate	2021	342.661631151072	460.275436599932	252.910143880912
211	Prevalence	Eswatini	Both	Age-standardized	Glaucoma	Rate	2021	818.02832547504	1085.61155007967	603.973882434159
212	Prevalence	Micronesia (Federated States of)	Both	Age-standardized	Glaucoma	Rate	2021	349.63728946711	467.973753009137	256.195512809875
213	Prevalence	Mozambique	Both	Age-standardized	Glaucoma	Rate	2021	793.193980575901	1014.9764335394	608.685922268454
214	Prevalence	Democratic People's Republic of Korea	Both	Age-standardized	Glaucoma	Rate	2021	114.216606440355	160.294525834351	80.5357473584507
215	Prevalence	Northern Mariana Islands	Both	Age-standardized	Glaucoma	Rate	2021	271.227870557558	358.602870414754	200.73254951988
216	Prevalence	Gabon	Both	Age-standardized	Glaucoma	Rate	2021	677.592312061803	882.242708163041	518.014153598074
217	Prevalence	Malaysia	Both	Age-standardized	Glaucoma	Rate	2021	227.720997143138	305.104938076525	166.938242086872
218	Prevalence	Kyrgyzstan	Both	Age-standardized	Glaucoma	Rate	2021	439.975244930873	582.483721987071	326.179275658543
219	Prevalence	Zimbabwe	Both	Age-standardized	Glaucoma	Rate	2021	671.149342153074	869.025281979312	514.714324676838
220	Prevalence	Rwanda	Both	Age-standardized	Glaucoma	Rate	2021	730.378779319066	938.321399427389	566.689814616858
221	Prevalence	Palestine	Both	Age-standardized	Glaucoma	Rate	2021	529.774779133702	704.525502682723	394.218460440885
222	Prevalence	Republic of Moldova	Both	Age-standardized	Glaucoma	Rate	2021	230.514468475788	300.16843958686	176.710956723573
223	Prevalence	North Macedonia	Both	Age-standardized	Glaucoma	Rate	2021	146.878954633201	196.768672683556	108.543509923266
224	Prevalence	Israel	Both	Age-standardized	Glaucoma	Rate	2021	195.316635177908	255.162140466357	146.258119184151
225	Prevalence	Liberia	Both	Age-standardized	Glaucoma	Rate	2021	930.11691165037	1210.68044617494	704.651283365719
226	Prevalence	Bolivia (Plurinational State of)	Both	Age-standardized	Glaucoma	Rate	2021	535.177806613896	714.338121504899	394.895588542757
227	Prevalence	Viet Nam	Both	Age-standardized	Glaucoma	Rate	2021	272.356355425324	346.082925060569	210.762026684076
228	Prevalence	Timor-Leste	Both	Age-standardized	Glaucoma	Rate	2021	480.740753941534	646.748490705845	357.184499092834
229	Prevalence	Albania	Both	Age-standardized	Glaucoma	Rate	2021	159.13741839173	211.791332390062	117.625840258455
230	Prevalence	Slovenia	Both	Age-standardized	Glaucoma	Rate	2021	127.581717295168	171.74102032265	94.5519610297745
231	Prevalence	Japan	Both	Age-standardized	Glaucoma	Rate	2021	194.29414931536	241.026341618169	156.344817244819
232	Prevalence	Bangladesh	Both	Age-standardized	Glaucoma	Rate	2021	282.761211985968	375.207524180428	210.915613609153
233	Prevalence	Jamaica	Both	Age-standardized	Glaucoma	Rate	2021	396.335675779823	523.063824896672	297.237593839655
234	Prevalence	Portugal	Both	Age-standardized	Glaucoma	Rate	2021	196.106620416408	256.84290057544	147.328485557105
235	Prevalence	Finland	Both	Age-standardized	Glaucoma	Rate	2021	191.41993198937	250.508550653439	144.084679154322
236	Prevalence	Venezuela (Bolivarian Republic of)	Both	Age-standardized	Glaucoma	Rate	2021	500.029048346959	660.139115514573	376.047596240785
237	Prevalence	Mali	Both	Age-standardized	Glaucoma	Rate	2021	1127.76599280977	1475.73844517985	859.539874721798
238	Prevalence	Seychelles	Both	Age-standardized	Glaucoma	Rate	2021	264.841508579795	355.29152112082	196.71594750245
239	Prevalence	Taiwan (Province of China)	Both	Age-standardized	Glaucoma	Rate	2021	64.5097712524429	95.3881258483392	42.9699753877281
240	Prevalence	United States Virgin Islands	Both	Age-standardized	Glaucoma	Rate	2021	357.867669205544	470.93994198351	271.227304678167
241	Prevalence	Madagascar	Both	Age-standardized	Glaucoma	Rate	2021	890.799846792315	1152.26125796289	688.123710669349
242	Prevalence	Burundi	Both	Age-standardized	Glaucoma	Rate	2021	640.315813274417	819.498484955883	498.282617421638
243	Prevalence	Lesotho	Both	Age-standardized	Glaucoma	Rate	2021	910.065471214674	1225.3487881689	667.817561147881
244	Prevalence	Benin	Both	Age-standardized	Glaucoma	Rate	2021	1044.44780993688	1355.87461162793	794.766231842555
245	Prevalence	Bosnia and Herzegovina	Both	Age-standardized	Glaucoma	Rate	2021	147.224611267443	197.230916222757	109.649436259179
246	Prevalence	Oman	Both	Age-standardized	Glaucoma	Rate	2021	838.925909269925	1090.87924247132	636.153616769297
247	Prevalence	Monaco	Both	Age-standardized	Glaucoma	Rate	2021	173.226972192467	225.754807117371	130.116534021354
248	Prevalence	Mauritania	Both	Age-standardized	Glaucoma	Rate	2021	913.336951945599	1189.35539914724	689.901496769125
249	Prevalence	El Salvador	Both	Age-standardized	Glaucoma	Rate	2021	569.692172223157	752.289979941577	429.577688057979
250	Prevalence	Algeria	Both	Age-standardized	Glaucoma	Rate	2021	768.045957595532	1002.5155838439	580.350440427175
251	Prevalence	Qatar	Both	Age-standardized	Glaucoma	Rate	2021	791.091863712403	1033.80792148935	598.756829110442
252	Prevalence	Somalia	Both	Age-standardized	Glaucoma	Rate	2021	815.934862184822	1077.50106996587	613.859789774675
253	Prevalence	Azerbaijan	Both	Age-standardized	Glaucoma	Rate	2021	383.75655369075	508.073468825882	287.112878982778
254	Prevalence	Central African Republic	Both	Age-standardized	Glaucoma	Rate	2021	554.3573059686	720.743227823763	418.489365133623
255	Prevalence	Armenia	Both	Age-standardized	Glaucoma	Rate	2021	360.19205112449	479.711024302306	266.878880983349
256	Prevalence	Yemen	Both	Age-standardized	Glaucoma	Rate	2021	652.526012877494	864.704052033757	484.303771471158
257	Prevalence	Brazil	Both	Age-standardized	Glaucoma	Rate	2021	621.940499948761	779.131813858671	493.777236522318
258	Prevalence	Kuwait	Both	Age-standardized	Glaucoma	Rate	2021	609.437084645946	800.109525563885	462.107504288042
259	Prevalence	Germany	Both	Age-standardized	Glaucoma	Rate	2021	165.72763309648	217.58649796657	125.068352772796
260	Prevalence	Sweden	Both	Age-standardized	Glaucoma	Rate	2021	85.8492497279456	111.131027291048	65.8297478951011
261	Prevalence	Antigua and Barbuda	Both	Age-standardized	Glaucoma	Rate	2021	371.366836756442	491.723395310107	279.05491446435
262	Prevalence	Bulgaria	Both	Age-standardized	Glaucoma	Rate	2021	114.235772687273	154.310597532385	84.4691113663137
263	Prevalence	Fiji	Both	Age-standardized	Glaucoma	Rate	2021	393.015910499393	527.506967674773	288.737850583586
264	Prevalence	Cambodia	Both	Age-standardized	Glaucoma	Rate	2021	262.776810308612	352.9243350587	195.76485700042
265	Prevalence	India	Both	Age-standardized	Glaucoma	Rate	2021	469.189848882976	594.582329830027	367.630694572663
266	Prevalence	Greece	Both	Age-standardized	Glaucoma	Rate	2021	184.17689479058	245.222907211014	136.303803971843
267	Prevalence	Singapore	Both	Age-standardized	Glaucoma	Rate	2021	276.132034408557	358.247130742856	210.622044325133
268	Prevalence	Estonia	Both	Age-standardized	Glaucoma	Rate	2021	124.423687337753	166.608803839078	92.8014671122136
269	Prevalence	Belarus	Both	Age-standardized	Glaucoma	Rate	2021	195.989553111844	263.040509656204	145.02530772219
270	Prevalence	Saint Vincent and the Grenadines	Both	Age-standardized	Glaucoma	Rate	2021	427.429501482276	565.421291133816	321.240234934323
271	Prevalence	Croatia	Both	Age-standardized	Glaucoma	Rate	2021	133.760499355428	179.88490090906	98.9870774086174
272	Prevalence	Mauritius	Both	Age-standardized	Glaucoma	Rate	2021	257.227636110673	345.780645639647	189.95074806842
273	Prevalence	Greenland	Both	Age-standardized	Glaucoma	Rate	2021	190.718930060486	251.181941914382	143.324777835647
274	Prevalence	Sudan	Both	Age-standardized	Glaucoma	Rate	2021	936.200376142927	1219.33808380193	704.774231724223
275	Prevalence	Switzerland	Both	Age-standardized	Glaucoma	Rate	2021	163.768471778764	215.740987580606	123.07873505722
276	Prevalence	Iran (Islamic Republic of)	Both	Age-standardized	Glaucoma	Rate	2021	1122.95822729979	1377.06702821766	903.65898975163
277	Prevalence	Honduras	Both	Age-standardized	Glaucoma	Rate	2021	518.995885467628	680.01528316583	391.483868986945
278	Prevalence	Thailand	Both	Age-standardized	Glaucoma	Rate	2021	240.063005406073	316.985931430287	180.116760012656
279	Prevalence	Djibouti	Both	Age-standardized	Glaucoma	Rate	2021	898.339295467893	1170.54401623547	687.968323902125
280	Prevalence	Egypt	Both	Age-standardized	Glaucoma	Rate	2021	779.021557273163	1016.1801735808	591.22342972359
281	Prevalence	Cameroon	Both	Age-standardized	Glaucoma	Rate	2021	866.438597773824	1113.28447511654	667.691620144775
282	Prevalence	Democratic Republic of the Congo	Both	Age-standardized	Glaucoma	Rate	2021	500.664476771288	644.357086944512	389.097262196464
283	Prevalence	Denmark	Both	Age-standardized	Glaucoma	Rate	2021	173.724573672435	226.639499149093	131.66671070013
284	Prevalence	Niue	Both	Age-standardized	Glaucoma	Rate	2021	278.159120896982	368.663248385513	207.375708450842
285	Prevalence	Tokelau	Both	Age-standardized	Glaucoma	Rate	2021	314.30075021035	417.753186179096	231.19956616783
286	Prevalence	Libya	Both	Age-standardized	Glaucoma	Rate	2021	958.280710022535	1264.66222568947	717.057454491454
287	Prevalence	Uganda	Both	Age-standardized	Glaucoma	Rate	2021	657.969792380934	837.67745966019	511.11262391457
288	Prevalence	Iceland	Both	Age-standardized	Glaucoma	Rate	2021	195.912532941825	263.725495650411	141.544220855343
289	Prevalence	Suriname	Both	Age-standardized	Glaucoma	Rate	2021	534.16201358191	694.828076792179	408.283664306838
290	Prevalence	Bahamas	Both	Age-standardized	Glaucoma	Rate	2021	375.915083149091	494.822119333855	284.10660834649
291	Prevalence	Vanuatu	Both	Age-standardized	Glaucoma	Rate	2021	274.457954333729	361.400277334475	204.614511015919
292	Prevalence	Brunei Darussalam	Both	Age-standardized	Glaucoma	Rate	2021	250.239109752299	324.596990131858	191.185536744541
293	Prevalence	Slovakia	Both	Age-standardized	Glaucoma	Rate	2021	139.763253126762	187.333459361747	103.774395334263
294	Prevalence	United Kingdom	Both	Age-standardized	Glaucoma	Rate	2021	191.196835694092	240.698410044846	150.652968900185
295	Prevalence	Australia	Both	Age-standardized	Glaucoma	Rate	2021	181.538481636989	237.674668848111	137.077645219656
296	Prevalence	Pakistan	Both	Age-standardized	Glaucoma	Rate	2021	509.169282606077	649.418579237717	397.480737859987
297	Prevalence	Lao People's Democratic Republic	Both	Age-standardized	Glaucoma	Rate	2021	230.203389812235	305.234177159534	172.955348743149
298	Prevalence	Kazakhstan	Both	Age-standardized	Glaucoma	Rate	2021	354.366797867875	468.072955196929	264.103009028995
299	Prevalence	Guinea	Both	Age-standardized	Glaucoma	Rate	2021	1112.55659690007	1454.61834651513	838.609189571418
300	Prevalence	Syrian Arab Republic	Both	Age-standardized	Glaucoma	Rate	2021	786.45710875618	1033.79156604577	591.042793829912
301	Prevalence	Ethiopia	Both	Age-standardized	Glaucoma	Rate	2021	950.759575897133	1213.5809769501	738.213304194602
302	Prevalence	Eritrea	Both	Age-standardized	Glaucoma	Rate	2021	956.196375710331	1266.46516127338	718.455820267636
303	Prevalence	Chad	Both	Age-standardized	Glaucoma	Rate	2021	1110.82496437279	1445.06496864999	837.55515106007
304	Prevalence	Senegal	Both	Age-standardized	Glaucoma	Rate	2021	1052.21184499016	1367.77802400047	798.867977890784
305	Prevalence	Latvia	Both	Age-standardized	Glaucoma	Rate	2021	194.190227474568	261.614286699844	144.70734282378
306	Prevalence	Nigeria	Both	Age-standardized	Glaucoma	Rate	2021	1174.1061224606	1453.1732348066	941.15784128375
307	Prevalence	New Zealand	Both	Age-standardized	Glaucoma	Rate	2021	193.965439346257	243.348622714445	153.831149032067
308	Prevalence	Ireland	Both	Age-standardized	Glaucoma	Rate	2021	176.339483933041	230.77665341449	132.735682394625
309	Prevalence	Zambia	Both	Age-standardized	Glaucoma	Rate	2021	850.670511162535	1097.89396907599	649.922114540887
310	Prevalence	Iraq	Both	Age-standardized	Glaucoma	Rate	2021	752.534014685011	986.743851397484	565.079476179325
311	Prevalence	Palau	Both	Age-standardized	Glaucoma	Rate	2021	287.947960931941	382.498042501456	215.33229796526
312	Prevalence	Mexico	Both	Age-standardized	Glaucoma	Rate	2021	452.012596572961	574.482465138234	355.318878338986
313	Prevalence	Jordan	Both	Age-standardized	Glaucoma	Rate	2021	692.14757948493	901.055833621152	528.377636595463
314	Prevalence	Tunisia	Both	Age-standardized	Glaucoma	Rate	2021	667.580735719276	883.250708955373	496.956498471111
315	Prevalence	France	Both	Age-standardized	Glaucoma	Rate	2021	150.202327534074	197.375471079951	113.41315906118
316	Prevalence	Maldives	Both	Age-standardized	Glaucoma	Rate	2021	303.038128001425	402.996277946326	226.972197235053
317	Prevalence	Papua New Guinea	Both	Age-standardized	Glaucoma	Rate	2021	331.24673557961	449.005375262403	240.209641751154
318	Prevalence	Lithuania	Both	Age-standardized	Glaucoma	Rate	2021	192.191190922557	258.294157385775	142.967015530321
319	Prevalence	Turkey	Both	Age-standardized	Glaucoma	Rate	2021	480.687826688505	634.130048230614	362.999472107199
320	Prevalence	Marshall Islands	Both	Age-standardized	Glaucoma	Rate	2021	342.615635844426	457.376391423218	251.340614261617
321	Prevalence	Costa Rica	Both	Age-standardized	Glaucoma	Rate	2021	373.944204463646	494.365451071626	278.636556313096
322	Prevalence	Coted'Ivoire	Both	Age-standardized	Glaucoma	Rate	2021	993.262328007385	1304.76050585134	754.968532208996
323	Prevalence	American Samoa	Both	Age-standardized	Glaucoma	Rate	2021	273.857134737372	362.812843420924	204.269304308046
324	Prevalence	Hungary	Both	Age-standardized	Glaucoma	Rate	2021	176.505518323011	235.963409844772	130.98837050909
325	Prevalence	Sierra Leone	Both	Age-standardized	Glaucoma	Rate	2021	1014.25832738096	1317.07951935159	777.535535390946
326	Prevalence	Norway	Both	Age-standardized	Glaucoma	Rate	2021	163.771157276386	205.852028845367	129.229740035538
327	Prevalence	Bahrain	Both	Age-standardized	Glaucoma	Rate	2021	649.134665907116	845.902737297233	493.87155762749
328	Prevalence	Puerto Rico	Both	Age-standardized	Glaucoma	Rate	2021	323.813421925502	427.260987477162	244.296870145461
329	Prevalence	Republic of Korea	Both	Age-standardized	Glaucoma	Rate	2021	223.572822754267	290.480266088382	170.827360220963
330	Prevalence	Panama	Both	Age-standardized	Glaucoma	Rate	2021	384.461511155135	504.56681783142	289.0267617395
331	Prevalence	Belize	Both	Age-standardized	Glaucoma	Rate	2021	444.889920394306	589.112146831964	331.87746934921
332	Prevalence	Angola	Both	Age-standardized	Glaucoma	Rate	2021	815.694284355194	1064.23643024072	620.254132486727
333	Prevalence	Bermuda	Both	Age-standardized	Glaucoma	Rate	2021	323.732089358041	426.167110614824	245.669056357255
334	Prevalence	United Republic of Tanzania	Both	Age-standardized	Glaucoma	Rate	2021	998.710864275305	1281.24804473303	769.977366139454
335	Prevalence	Kenya	Both	Age-standardized	Glaucoma	Rate	2021	763.371977945639	953.527132163068	605.676695722641
336	Prevalence	Botswana	Both	Age-standardized	Glaucoma	Rate	2021	1028.27130686872	1387.19984195739	752.899232947172
337	Prevalence	Mongolia	Both	Age-standardized	Glaucoma	Rate	2021	502.80461460442	665.279585127533	371.529275062393
338	Prevalence	Luxembourg	Both	Age-standardized	Glaucoma	Rate	2021	169.118556889386	221.934755573845	127.810505287001
339	Prevalence	Gambia	Both	Age-standardized	Glaucoma	Rate	2021	607.471848912434	815.57148684418	451.402707473791
340	Prevalence	Tajikistan	Both	Age-standardized	Glaucoma	Rate	2021	471.071632811791	632.715668014362	347.876491196811
341	Prevalence	Andorra	Both	Age-standardized	Glaucoma	Rate	2021	173.408324817053	226.492462666113	131.261169724725
342	Prevalence	Nauru	Both	Age-standardized	Glaucoma	Rate	2021	339.269946678725	455.719451867422	249.050389230139
343	Prevalence	Nepal	Both	Age-standardized	Glaucoma	Rate	2021	268.168670231823	339.111688960928	209.914902478769
344	Prevalence	Cook Islands	Both	Age-standardized	Glaucoma	Rate	2021	363.52599984923	491.072049796472	264.181619396165
345	Prevalence	Togo	Both	Age-standardized	Glaucoma	Rate	2021	954.787145747829	1245.3751235073	729.409557603567
346	Prevalence	Saudi Arabia	Both	Age-standardized	Glaucoma	Rate	2021	952.334303921423	1266.51444298228	717.330965774127
347	Prevalence	Myanmar	Both	Age-standardized	Glaucoma	Rate	2021	322.237683300481	445.358663563883	229.696254602995
348	Prevalence	United Arab Emirates	Both	Age-standardized	Glaucoma	Rate	2021	709.95275727182	927.30486037161	537.170274259848
349	Prevalence	Montenegro	Both	Age-standardized	Glaucoma	Rate	2021	137.899293350226	185.733532032484	102.040160298978
350	Prevalence	Ecuador	Both	Age-standardized	Glaucoma	Rate	2021	363.849559206054	483.416305802578	269.766472661879
351	Prevalence	Lebanon	Both	Age-standardized	Glaucoma	Rate	2021	660.00711490642	867.894283707209	494.226610638786
352	Prevalence	Guatemala	Both	Age-standardized	Glaucoma	Rate	2021	477.818892182834	627.191917983172	359.569483121222
353	Prevalence	Solomon Islands	Both	Age-standardized	Glaucoma	Rate	2021	412.412825709164	557.790922547259	299.320008863342
354	Prevalence	Georgia	Both	Age-standardized	Glaucoma	Rate	2021	365.812777818322	484.888814468764	272.708925186276
355	Prevalence	Saint Kitts and Nevis	Both	Age-standardized	Glaucoma	Rate	2021	385.022615083056	507.961638356021	290.92260908019
356	Prevalence	Austria	Both	Age-standardized	Glaucoma	Rate	2021	179.922862199448	236.260751863756	135.421455643672
357	Prevalence	Dominican Republic	Both	Age-standardized	Glaucoma	Rate	2021	526.583204834975	691.859652927986	395.909768098383
358	Prevalence	Russian Federation	Both	Age-standardized	Glaucoma	Rate	2021	274.502807283038	343.862633240479	218.074470203771
359	Prevalence	Spain	Both	Age-standardized	Glaucoma	Rate	2021	378.729674606668	490.645006877782	288.042717167487
360	Prevalence	Poland	Both	Age-standardized	Glaucoma	Rate	2021	137.573531166243	175.570336581423	107.550292185958
361	Prevalence	Philippines	Both	Age-standardized	Glaucoma	Rate	2021	324.436181320188	413.693077671597	253.743029526137
362	Prevalence	Malawi	Both	Age-standardized	Glaucoma	Rate	2021	1052.36523529685	1361.07399268753	810.005661198982
363	Prevalence	South Sudan	Both	Age-standardized	Glaucoma	Rate	2021	586.335111500471	786.55183280024	429.000029269909
364	Prevalence	Netherlands	Both	Age-standardized	Glaucoma	Rate	2021	154.934369034918	203.648434194448	116.114631358225
365	Prevalence	Chile	Both	Age-standardized	Glaucoma	Rate	2021	228.040008029246	306.153121891713	169.138624947378
366	Prevalence	Niger	Both	Age-standardized	Glaucoma	Rate	2021	1264.86026800402	1661.79423939884	950.901225441707
367	Prevalence	Kiribati	Both	Age-standardized	Glaucoma	Rate	2021	382.706563745271	517.238599079391	278.500487342742
368	Prevalence	Ghana	Both	Age-standardized	Glaucoma	Rate	2021	835.119871336651	1089.53355858055	634.93498426536
369	Prevalence	Turkmenistan	Both	Age-standardized	Glaucoma	Rate	2021	280.164050399418	373.321660585764	206.01636749439
370	Prevalence	Dominica	Both	Age-standardized	Glaucoma	Rate	2021	399.626319900516	528.1397927772	300.660292239589
371	Prevalence	Comoros	Both	Age-standardized	Glaucoma	Rate	2021	874.639882289066	1139.11323826611	666.432000141156
372	Prevalence	San Marino	Both	Age-standardized	Glaucoma	Rate	2021	176.256869730407	230.993193424158	132.611279649143
373	Prevalence	Peru	Both	Age-standardized	Glaucoma	Rate	2021	561.485092149694	737.191127847576	422.709560925533
374	Prevalence	Samoa	Both	Age-standardized	Glaucoma	Rate	2021	320.719594097297	428.063340092068	235.688330106213
375	Prevalence	Congo	Both	Age-standardized	Glaucoma	Rate	2021	817.139005090529	1074.30215964275	623.377872631473
376	Prevalence	Uruguay	Both	Age-standardized	Glaucoma	Rate	2021	239.003319979331	318.057912872514	179.673570818562
377	Prevalence	Cyprus	Both	Age-standardized	Glaucoma	Rate	2021	179.060160267925	234.344302576773	134.876535908791
378	Prevalence	Trinidad and Tobago	Both	Age-standardized	Glaucoma	Rate	2021	357.37128821953	459.27819055365	276.536221658403
379	Prevalence	Barbados	Both	Age-standardized	Glaucoma	Rate	2021	175.586869322632	229.226673400494	133.288767237326
380	Prevalence	Malta	Both	Age-standardized	Glaucoma	Rate	2021	185.709805099655	244.048428914968	140.348686618662
381	Prevalence	Belgium	Both	Age-standardized	Glaucoma	Rate	2021	183.673573746152	239.781696922817	138.337872575735
382	Prevalence	Sao Tome and Principe	Both	Age-standardized	Glaucoma	Rate	2021	913.750037861074	1199.00642831579	693.798309456417
383	Prevalence	Uzbekistan	Both	Age-standardized	Glaucoma	Rate	2021	407.820854162573	543.001504767244	303.01524394567
384	Prevalence	Romania	Both	Age-standardized	Glaucoma	Rate	2021	148.55762401379	198.43621763623	110.092055270574
385	Prevalence	Namibia	Both	Age-standardized	Glaucoma	Rate	2021	772.876939397793	1018.34328080171	574.65552973011
386	Prevalence	Sri Lanka	Both	Age-standardized	Glaucoma	Rate	2021	257.203416583741	349.003650759398	186.626612884558
387	Prevalence	Morocco	Both	Age-standardized	Glaucoma	Rate	2021	636.149833615839	834.83599065677	482.054284535754
388	Prevalence	Canada	Both	Age-standardized	Glaucoma	Rate	2021	150.945923338128	197.899306103186	113.780586399525
389	Prevalence	Tonga	Both	Age-standardized	Glaucoma	Rate	2021	286.753432221562	378.398715006274	213.329577569064
390	Prevalence	Serbia	Both	Age-standardized	Glaucoma	Rate	2021	141.216184653631	189.741271407447	105.208036201189
391	Prevalence	South Africa	Both	Age-standardized	Glaucoma	Rate	2021	734.406791660094	923.178024017976	579.367648372579
392	Prevalence	Afghanistan	Both	Age-standardized	Glaucoma	Rate	2021	961.418432139039	1320.52939990692	684.977917641079
393	Prevalence	Grenada	Both	Age-standardized	Glaucoma	Rate	2021	400.953335309251	526.67936918171	301.781584780026
394	Prevalence	Burkina Faso	Both	Age-standardized	Glaucoma	Rate	2021	928.100684235984	1231.40746722215	688.996145230045
395	Prevalence	Cabo Verde	Both	Age-standardized	Glaucoma	Rate	2021	615.375095221444	808.082649387015	463.829757542411
396	Prevalence	Bhutan	Both	Age-standardized	Glaucoma	Rate	2021	251.754669297365	328.880324658351	194.145357353153
397	Prevalence	Argentina	Both	Age-standardized	Glaucoma	Rate	2021	233.475316771799	306.609718366714	176.444150431221
398	Prevalence	China	Both	Age-standardized	Glaucoma	Rate	2021	200.943464532193	257.43655195837	155.944326221955
399	Prevalence	United States of America	Both	Age-standardized	Glaucoma	Rate	2021	160.782928150563	201.169253747137	127.711852244921
400	Prevalence	Cuba	Both	Age-standardized	Glaucoma	Rate	2021	517.406834236561	688.258998915194	389.640783274363
401	Prevalence	Ukraine	Both	Age-standardized	Glaucoma	Rate	2021	218.671219518744	276.118148828602	171.551669090703
402	Prevalence	Italy	Both	Age-standardized	Glaucoma	Rate	2021	375.031226960336	473.364906460571	293.61791996633
403	Prevalence	Haiti	Both	Age-standardized	Glaucoma	Rate	2021	606.506014443139	815.560038684376	441.773955098889
404	Prevalence	Saint Lucia	Both	Age-standardized	Glaucoma	Rate	2021	393.811988428458	521.053165466301	295.335018226815
405	Prevalence	Indonesia	Both	Age-standardized	Glaucoma	Rate	2021	278.362060861058	359.949012697959	213.130389340291
406	Prevalence	Czechia	Both	Age-standardized	Glaucoma	Rate	2021	128.186767703896	172.438194666635	94.812390228966
407	Prevalence	Nicaragua	Both	Age-standardized	Glaucoma	Rate	2021	500.224427200259	657.330724434737	376.064684415249
408	Prevalence	Paraguay	Both	Age-standardized	Glaucoma	Rate	2021	592.503572964944	758.642342154233	458.415046633147
409	DALYs (Disability-Adjusted Life Years)	Guyana	Both	All ages	Glaucoma	Rate	2021	36.8097201325588	58.5718564429179	21.9255091324435
410	DALYs (Disability-Adjusted Life Years)	Equatorial Guinea	Both	All ages	Glaucoma	Rate	2021	39.3009601599645	61.4181118064213	23.0940327528256
411	DALYs (Disability-Adjusted Life Years)	Colombia	Both	All ages	Glaucoma	Rate	2021	40.5599979709334	61.5867433950531	24.8012690880835
412	DALYs (Disability-Adjusted Life Years)	Guinea-Bissau	Both	All ages	Glaucoma	Rate	2021	59.2519564220438	91.8499972830807	36.2302083633861
413	DALYs (Disability-Adjusted Life Years)	Guam	Both	All ages	Glaucoma	Rate	2021	30.979981332897	49.2283015753587	18.192089888727
414	DALYs (Disability-Adjusted Life Years)	Tuvalu	Both	All ages	Glaucoma	Rate	2021	33.533748258546	53.2731093183207	19.4424031356837
415	DALYs (Disability-Adjusted Life Years)	Eswatini	Both	All ages	Glaucoma	Rate	2021	64.0826498545794	101.128935925067	38.1761782423658
416	DALYs (Disability-Adjusted Life Years)	Micronesia (Federated States of)	Both	All ages	Glaucoma	Rate	2021	26.4177211557268	43.0956120257596	15.2025732227153
417	DALYs (Disability-Adjusted Life Years)	Mozambique	Both	All ages	Glaucoma	Rate	2021	56.5968154805029	84.8918138150852	34.8100652321935
418	DALYs (Disability-Adjusted Life Years)	Democratic People's Republic of Korea	Both	All ages	Glaucoma	Rate	2021	4.85388907612183	7.69413473166448	2.83425419441652
419	DALYs (Disability-Adjusted Life Years)	Northern Mariana Islands	Both	All ages	Glaucoma	Rate	2021	18.853723554545	30.0755649602699	10.9953145281982
420	DALYs (Disability-Adjusted Life Years)	Gabon	Both	All ages	Glaucoma	Rate	2021	39.187212612731	60.6867974021951	23.877653218151
421	DALYs (Disability-Adjusted Life Years)	Malaysia	Both	All ages	Glaucoma	Rate	2021	16.6004496798662	25.9460527345923	10.0403502586924
422	DALYs (Disability-Adjusted Life Years)	Kyrgyzstan	Both	All ages	Glaucoma	Rate	2021	36.1294697361055	56.6193290130221	21.4159781389386
423	DALYs (Disability-Adjusted Life Years)	Zimbabwe	Both	All ages	Glaucoma	Rate	2021	45.9753112856777	68.4857153080518	29.1999269979822
424	DALYs (Disability-Adjusted Life Years)	Rwanda	Both	All ages	Glaucoma	Rate	2021	44.5304758861197	65.5225853379311	28.838869655533
425	DALYs (Disability-Adjusted Life Years)	Palestine	Both	All ages	Glaucoma	Rate	2021	37.8753040277754	57.9498944370472	22.7138885346879
426	DALYs (Disability-Adjusted Life Years)	Republic of Moldova	Both	All ages	Glaucoma	Rate	2021	22.8301553697896	34.6843852593286	14.1747111755037
427	DALYs (Disability-Adjusted Life Years)	North Macedonia	Both	All ages	Glaucoma	Rate	2021	11.8079439200026	18.9378956684899	6.84634473785616
428	DALYs (Disability-Adjusted Life Years)	Israel	Both	All ages	Glaucoma	Rate	2021	27.6164262926865	42.6913966584669	16.7566763489043
429	DALYs (Disability-Adjusted Life Years)	Liberia	Both	All ages	Glaucoma	Rate	2021	56.902879471474	85.9897401297572	34.9571981167073
430	DALYs (Disability-Adjusted Life Years)	Bolivia (Plurinational State of)	Both	All ages	Glaucoma	Rate	2021	45.8645257526889	71.5805935036147	27.4043051484672
431	DALYs (Disability-Adjusted Life Years)	Viet Nam	Both	All ages	Glaucoma	Rate	2021	18.4692276042676	28.1019720316977	11.550148945374
432	DALYs (Disability-Adjusted Life Years)	Timor-Leste	Both	All ages	Glaucoma	Rate	2021	44.0881079843986	69.2906042393826	26.3781942412234
433	DALYs (Disability-Adjusted Life Years)	Albania	Both	All ages	Glaucoma	Rate	2021	16.7533409457469	26.7104281748275	9.71172098506262
434	DALYs (Disability-Adjusted Life Years)	Slovenia	Both	All ages	Glaucoma	Rate	2021	14.6087073035028	23.0986388923051	8.64093032455631
435	DALYs (Disability-Adjusted Life Years)	Japan	Both	All ages	Glaucoma	Rate	2021	38.9136696335413	55.598432551291	25.9675723584112
436	DALYs (Disability-Adjusted Life Years)	Bangladesh	Both	All ages	Glaucoma	Rate	2021	24.6647706586008	38.828537541466	14.5854772406585
437	DALYs (Disability-Adjusted Life Years)	Jamaica	Both	All ages	Glaucoma	Rate	2021	43.7521855855453	67.1837522089618	26.402817010068
438	DALYs (Disability-Adjusted Life Years)	Portugal	Both	All ages	Glaucoma	Rate	2021	33.6882328365889	51.9969100120879	20.665665756941
439	DALYs (Disability-Adjusted Life Years)	Finland	Both	All ages	Glaucoma	Rate	2021	33.9053302599688	52.8540066646984	20.2775708782234
440	DALYs (Disability-Adjusted Life Years)	Venezuela (Bolivarian Republic of)	Both	All ages	Glaucoma	Rate	2021	36.8604393823736	56.0284007414018	22.6877628640732
441	DALYs (Disability-Adjusted Life Years)	Mali	Both	All ages	Glaucoma	Rate	2021	86.3086750438842	131.439962393674	53.8016419139376
442	DALYs (Disability-Adjusted Life Years)	Seychelles	Both	All ages	Glaucoma	Rate	2021	17.6234870522075	27.3168214905251	10.8057982495822
443	DALYs (Disability-Adjusted Life Years)	Taiwan (Province of China)	Both	All ages	Glaucoma	Rate	2021	2.35780287023766	4.04947402192237	1.24701838044425
444	DALYs (Disability-Adjusted Life Years)	United States Virgin Islands	Both	All ages	Glaucoma	Rate	2021	43.7172178794493	67.2498389506343	26.5128997423199
445	DALYs (Disability-Adjusted Life Years)	Madagascar	Both	All ages	Glaucoma	Rate	2021	45.0512756257054	67.0515600090279	28.9753926929503
446	DALYs (Disability-Adjusted Life Years)	Burundi	Both	All ages	Glaucoma	Rate	2021	40.6394187452218	60.3247692977147	25.9740923417166
447	DALYs (Disability-Adjusted Life Years)	Lesotho	Both	All ages	Glaucoma	Rate	2021	84.3554181752736	132.975665609401	50.2215549264979
448	DALYs (Disability-Adjusted Life Years)	Benin	Both	All ages	Glaucoma	Rate	2021	80.6349341034295	120.853172636378	50.1221856869988
449	DALYs (Disability-Adjusted Life Years)	Bosnia and Herzegovina	Both	All ages	Glaucoma	Rate	2021	15.5821532641402	24.8680103978017	9.16918226057881
450	DALYs (Disability-Adjusted Life Years)	Oman	Both	All ages	Glaucoma	Rate	2021	41.3192937554346	63.3279330126513	25.3721560731007
451	DALYs (Disability-Adjusted Life Years)	Monaco	Both	All ages	Glaucoma	Rate	2021	29.3413429410634	44.9355084013076	17.4247458488852
452	DALYs (Disability-Adjusted Life Years)	Mauritania	Both	All ages	Glaucoma	Rate	2021	73.1093041536433	110.369756275568	45.2916657943686
453	DALYs (Disability-Adjusted Life Years)	El Salvador	Both	All ages	Glaucoma	Rate	2021	53.5889270642229	80.0872670899925	33.815231183149
454	DALYs (Disability-Adjusted Life Years)	Algeria	Both	All ages	Glaucoma	Rate	2021	65.7022449636856	100.90143436979	40.0930499548348
455	DALYs (Disability-Adjusted Life Years)	Qatar	Both	All ages	Glaucoma	Rate	2021	23.775968709743	37.7570548380039	14.0743995478063
456	DALYs (Disability-Adjusted Life Years)	Somalia	Both	All ages	Glaucoma	Rate	2021	59.3854894600406	92.5393079707566	35.8894356086495
457	DALYs (Disability-Adjusted Life Years)	Azerbaijan	Both	All ages	Glaucoma	Rate	2021	29.3335221276801	46.8206225222896	17.3106353389937
458	DALYs (Disability-Adjusted Life Years)	Central African Republic	Both	All ages	Glaucoma	Rate	2021	25.0347173088912	39.6481273471812	14.7704861688764
459	DALYs (Disability-Adjusted Life Years)	Armenia	Both	All ages	Glaucoma	Rate	2021	40.3123277533432	63.3482042625804	24.4578483334289
460	DALYs (Disability-Adjusted Life Years)	Yemen	Both	All ages	Glaucoma	Rate	2021	53.178681402727	83.0482347116822	32.0288391468984
461	DALYs (Disability-Adjusted Life Years)	Brazil	Both	All ages	Glaucoma	Rate	2021	53.9633634818646	76.9912562787705	36.3446336136538
462	DALYs (Disability-Adjusted Life Years)	Kuwait	Both	All ages	Glaucoma	Rate	2021	29.9494196611134	45.7233934627791	18.608270365149
463	DALYs (Disability-Adjusted Life Years)	Germany	Both	All ages	Glaucoma	Rate	2021	26.8038873025398	40.9421978745966	16.5499036003909
464	DALYs (Disability-Adjusted Life Years)	Sweden	Both	All ages	Glaucoma	Rate	2021	15.4595166871143	23.5753183312811	9.44689018579794
465	DALYs (Disability-Adjusted Life Years)	Antigua and Barbuda	Both	All ages	Glaucoma	Rate	2021	31.2946148349297	48.4343581069438	18.7954816160846
466	DALYs (Disability-Adjusted Life Years)	Bulgaria	Both	All ages	Glaucoma	Rate	2021	12.0421069041087	19.0326428554941	6.98402456204683
467	DALYs (Disability-Adjusted Life Years)	Fiji	Both	All ages	Glaucoma	Rate	2021	33.4344835918188	53.0985779103932	19.2380086558716
468	DALYs (Disability-Adjusted Life Years)	Cambodia	Both	All ages	Glaucoma	Rate	2021	20.754900999141	32.8560356475413	11.8198732572285
469	DALYs (Disability-Adjusted Life Years)	India	Both	All ages	Glaucoma	Rate	2021	36.856438985615	52.2399375424589	24.8739492534621
470	DALYs (Disability-Adjusted Life Years)	Greece	Both	All ages	Glaucoma	Rate	2021	32.9204957773653	51.6355661371818	19.9675418084915
471	DALYs (Disability-Adjusted Life Years)	Singapore	Both	All ages	Glaucoma	Rate	2021	27.6343033799921	42.7612972235054	16.5151958197068
472	DALYs (Disability-Adjusted Life Years)	Estonia	Both	All ages	Glaucoma	Rate	2021	16.1868051074114	25.4185027513862	9.46724854405741
473	DALYs (Disability-Adjusted Life Years)	Belarus	Both	All ages	Glaucoma	Rate	2021	20.1889782049656	31.757913320487	11.9352091416265
474	DALYs (Disability-Adjusted Life Years)	Saint Vincent and the Grenadines	Both	All ages	Glaucoma	Rate	2021	43.2237596848797	67.3516024833977	26.4052133057242
475	DALYs (Disability-Adjusted Life Years)	Croatia	Both	All ages	Glaucoma	Rate	2021	15.3351428620287	23.8102242698134	9.09579900267614
476	DALYs (Disability-Adjusted Life Years)	Mauritius	Both	All ages	Glaucoma	Rate	2021	20.0413216393542	30.8620184585993	12.0873982358717
477	DALYs (Disability-Adjusted Life Years)	Greenland	Both	All ages	Glaucoma	Rate	2021	15.6199892469921	25.2343553726256	8.96724594251766
478	DALYs (Disability-Adjusted Life Years)	Sudan	Both	All ages	Glaucoma	Rate	2021	68.3198358516141	104.343917044355	41.6558377968974
479	DALYs (Disability-Adjusted Life Years)	Switzerland	Both	All ages	Glaucoma	Rate	2021	24.9711645992666	38.7496400318563	15.135764591289
480	DALYs (Disability-Adjusted Life Years)	Iran (Islamic Republic of)	Both	All ages	Glaucoma	Rate	2021	104.273212949811	149.742283546831	69.5341273912253
481	DALYs (Disability-Adjusted Life Years)	Honduras	Both	All ages	Glaucoma	Rate	2021	35.4430427401082	54.2639272321014	21.9801811555445
482	DALYs (Disability-Adjusted Life Years)	Thailand	Both	All ages	Glaucoma	Rate	2021	15.6519434386405	23.7860073331311	9.62174499349139
483	DALYs (Disability-Adjusted Life Years)	Djibouti	Both	All ages	Glaucoma	Rate	2021	53.6418479214152	81.4680950532995	33.1101357440273
484	DALYs (Disability-Adjusted Life Years)	Egypt	Both	All ages	Glaucoma	Rate	2021	52.6378873946617	80.3824496445029	32.1410788774775
485	DALYs (Disability-Adjusted Life Years)	Cameroon	Both	All ages	Glaucoma	Rate	2021	55.9934246196754	83.636743585052	35.1370847784226
486	DALYs (Disability-Adjusted Life Years)	Democratic Republic of the Congo	Both	All ages	Glaucoma	Rate	2021	22.8274427505823	34.3541602856887	14.4409530208876
487	DALYs (Disability-Adjusted Life Years)	Denmark	Both	All ages	Glaucoma	Rate	2021	25.7542853526721	39.6117084397067	15.8373072297771
488	DALYs (Disability-Adjusted Life Years)	Niue	Both	All ages	Glaucoma	Rate	2021	28.4239502046819	44.2593991809416	16.8548082534761
489	DALYs (Disability-Adjusted Life Years)	Tokelau	Both	All ages	Glaucoma	Rate	2021	36.4926953788968	56.8223056125762	21.7132329948369
490	DALYs (Disability-Adjusted Life Years)	Libya	Both	All ages	Glaucoma	Rate	2021	74.1483918934407	112.790119498577	45.592691593645
491	DALYs (Disability-Adjusted Life Years)	Uganda	Both	All ages	Glaucoma	Rate	2021	47.0058979039869	70.1256152928547	29.6845799208341
492	DALYs (Disability-Adjusted Life Years)	Iceland	Both	All ages	Glaucoma	Rate	2021	29.5191398430278	46.3713802269187	17.1847962457088
493	DALYs (Disability-Adjusted Life Years)	Suriname	Both	All ages	Glaucoma	Rate	2021	51.2976330152061	77.9230177246588	31.6940438644584
494	DALYs (Disability-Adjusted Life Years)	Bahamas	Both	All ages	Glaucoma	Rate	2021	29.9821931107728	46.9710433748198	17.8833541133004
495	DALYs (Disability-Adjusted Life Years)	Vanuatu	Both	All ages	Glaucoma	Rate	2021	19.8863696816846	31.5438462427474	11.6381022469724
496	DALYs (Disability-Adjusted Life Years)	Brunei Darussalam	Both	All ages	Glaucoma	Rate	2021	15.4691727585708	24.1997534321223	8.99319217658753
497	DALYs (Disability-Adjusted Life Years)	Slovakia	Both	All ages	Glaucoma	Rate	2021	14.088216892364	22.7060533990439	8.14794421975048
498	DALYs (Disability-Adjusted Life Years)	United Kingdom	Both	All ages	Glaucoma	Rate	2021	27.7227435320573	40.1307984392846	18.2535945314128
499	DALYs (Disability-Adjusted Life Years)	Australia	Both	All ages	Glaucoma	Rate	2021	23.1098217463954	35.5417757289938	13.9673346237606
500	DALYs (Disability-Adjusted Life Years)	Pakistan	Both	All ages	Glaucoma	Rate	2021	33.7426121285491	49.4080564399207	22.1330342856351
501	DALYs (Disability-Adjusted Life Years)	Lao People's Democratic Republic	Both	All ages	Glaucoma	Rate	2021	13.0183837413921	20.1800751971459	7.80546266656384
502	DALYs (Disability-Adjusted Life Years)	Kazakhstan	Both	All ages	Glaucoma	Rate	2021	28.1665870024438	44.2896820735023	16.8450205336774
503	DALYs (Disability-Adjusted Life Years)	Guinea	Both	All ages	Glaucoma	Rate	2021	94.3025009906197	142.262397671287	58.4525607548542
504	DALYs (Disability-Adjusted Life Years)	Syrian Arab Republic	Both	All ages	Glaucoma	Rate	2021	61.12079076132	93.1033545346216	37.0039220726408
505	DALYs (Disability-Adjusted Life Years)	Ethiopia	Both	All ages	Glaucoma	Rate	2021	99.1669755757142	146.719121377922	63.7453702182749
506	DALYs (Disability-Adjusted Life Years)	Eritrea	Both	All ages	Glaucoma	Rate	2021	58.3755796563275	90.5407375600651	35.2750151780703
507	DALYs (Disability-Adjusted Life Years)	Chad	Both	All ages	Glaucoma	Rate	2021	83.6832366416924	127.168412800164	51.3676791553925
508	DALYs (Disability-Adjusted Life Years)	Senegal	Both	All ages	Glaucoma	Rate	2021	77.1795276691285	115.783704699649	47.8011038233737
509	DALYs (Disability-Adjusted Life Years)	Latvia	Both	All ages	Glaucoma	Rate	2021	24.9125424435578	38.5579452941703	14.6343397157738
510	DALYs (Disability-Adjusted Life Years)	Nigeria	Both	All ages	Glaucoma	Rate	2021	85.5145328113988	123.15516685057	57.171412068943
511	DALYs (Disability-Adjusted Life Years)	New Zealand	Both	All ages	Glaucoma	Rate	2021	23.6813941784542	35.0869448997327	15.2500821517716
512	DALYs (Disability-Adjusted Life Years)	Ireland	Both	All ages	Glaucoma	Rate	2021	22.7171963778589	35.3066465574379	13.6471208861019
513	DALYs (Disability-Adjusted Life Years)	Zambia	Both	All ages	Glaucoma	Rate	2021	55.0217652060403	82.9392407517281	34.6813890130842
514	DALYs (Disability-Adjusted Life Years)	Iraq	Both	All ages	Glaucoma	Rate	2021	52.3224036963957	80.0312104980593	31.8412478370782
515	DALYs (Disability-Adjusted Life Years)	Palau	Both	All ages	Glaucoma	Rate	2021	20.5888292015342	32.565960018167	12.004989373728
516	DALYs (Disability-Adjusted Life Years)	Mexico	Both	All ages	Glaucoma	Rate	2021	35.2067692644188	49.4379920311536	24.0578788595926
517	DALYs (Disability-Adjusted Life Years)	Jordan	Both	All ages	Glaucoma	Rate	2021	40.7880779021961	62.4026363173655	24.9945038051053
518	DALYs (Disability-Adjusted Life Years)	Tunisia	Both	All ages	Glaucoma	Rate	2021	68.2766427568951	105.135787814838	41.7699256679735
519	DALYs (Disability-Adjusted Life Years)	France	Both	All ages	Glaucoma	Rate	2021	26.5088666708864	40.5287426464765	16.0042144628015
520	DALYs (Disability-Adjusted Life Years)	Maldives	Both	All ages	Glaucoma	Rate	2021	16.5947217558083	25.5783810589059	10.0939067932576
521	DALYs (Disability-Adjusted Life Years)	Papua New Guinea	Both	All ages	Glaucoma	Rate	2021	22.4149744056745	36.6184159588421	12.7334609467033
522	DALYs (Disability-Adjusted Life Years)	Lithuania	Both	All ages	Glaucoma	Rate	2021	23.9851804615132	37.1966532015231	14.5083511100645
523	DALYs (Disability-Adjusted Life Years)	Turkey	Both	All ages	Glaucoma	Rate	2021	44.5697298643572	68.2620902778465	27.4285177294461
524	DALYs (Disability-Adjusted Life Years)	Marshall Islands	Both	All ages	Glaucoma	Rate	2021	22.0256513161832	35.0346069181605	12.8171968022896
525	DALYs (Disability-Adjusted Life Years)	Costa Rica	Both	All ages	Glaucoma	Rate	2021	34.9489971083308	54.0279608561197	21.3323830254486
526	DALYs (Disability-Adjusted Life Years)	Coted'Ivoire	Both	All ages	Glaucoma	Rate	2021	63.1465038539657	94.9785737695875	39.5525675741569
527	DALYs (Disability-Adjusted Life Years)	American Samoa	Both	All ages	Glaucoma	Rate	2021	21.439532425096	33.8540737993079	12.7935193835857
528	DALYs (Disability-Adjusted Life Years)	Hungary	Both	All ages	Glaucoma	Rate	2021	22.6929493254789	35.5242709415925	13.5123731990035
529	DALYs (Disability-Adjusted Life Years)	Sierra Leone	Both	All ages	Glaucoma	Rate	2021	75.3578374190144	115.076650324131	46.1282189731679
530	DALYs (Disability-Adjusted Life Years)	Norway	Both	All ages	Glaucoma	Rate	2021	23.1781553149344	33.4059059709264	15.2916569403311
531	DALYs (Disability-Adjusted Life Years)	Bahrain	Both	All ages	Glaucoma	Rate	2021	27.2021468875272	42.5350128549838	16.6315715698355
532	DALYs (Disability-Adjusted Life Years)	Puerto Rico	Both	All ages	Glaucoma	Rate	2021	45.3546382500249	68.9652694783563	28.0132525707041
533	DALYs (Disability-Adjusted Life Years)	Republic of Korea	Both	All ages	Glaucoma	Rate	2021	23.6964574055262	36.3096930638632	14.274858570251
534	DALYs (Disability-Adjusted Life Years)	Panama	Both	All ages	Glaucoma	Rate	2021	39.6500027227979	60.5553057678321	24.0430074538542
535	DALYs (Disability-Adjusted Life Years)	Belize	Both	All ages	Glaucoma	Rate	2021	37.3886706908449	58.6331991503352	22.4414750787113
536	DALYs (Disability-Adjusted Life Years)	Angola	Both	All ages	Glaucoma	Rate	2021	42.7354164432749	67.0845189058234	25.9462416220988
537	DALYs (Disability-Adjusted Life Years)	Bermuda	Both	All ages	Glaucoma	Rate	2021	38.2112677574714	58.5513246947133	23.4641350031764
538	DALYs (Disability-Adjusted Life Years)	United Republic of Tanzania	Both	All ages	Glaucoma	Rate	2021	78.2248911524785	116.860557627985	49.2377264956342
539	DALYs (Disability-Adjusted Life Years)	Kenya	Both	All ages	Glaucoma	Rate	2021	59.3723548310864	87.131318251146	39.1288927265084
540	DALYs (Disability-Adjusted Life Years)	Botswana	Both	All ages	Glaucoma	Rate	2021	90.4008006369997	141.658904433718	54.5774285890135
541	DALYs (Disability-Adjusted Life Years)	Mongolia	Both	All ages	Glaucoma	Rate	2021	35.3361889577328	56.8663131928372	20.53130479061
542	DALYs (Disability-Adjusted Life Years)	Luxembourg	Both	All ages	Glaucoma	Rate	2021	21.7699910074981	33.8646809336758	13.0438372822432
543	DALYs (Disability-Adjusted Life Years)	Gambia	Both	All ages	Glaucoma	Rate	2021	47.1222315412834	72.4911477351896	28.1473936897814
544	DALYs (Disability-Adjusted Life Years)	Tajikistan	Both	All ages	Glaucoma	Rate	2021	34.6302804431411	55.2959563470247	20.2073104027619
545	DALYs (Disability-Adjusted Life Years)	Andorra	Both	All ages	Glaucoma	Rate	2021	20.8363335785408	32.3852275804191	12.4947314861101
546	DALYs (Disability-Adjusted Life Years)	Nauru	Both	All ages	Glaucoma	Rate	2021	25.6157283928222	40.3407216615855	14.9084712177567
547	DALYs (Disability-Adjusted Life Years)	Nepal	Both	All ages	Glaucoma	Rate	2021	20.2066344756226	30.0363272035522	12.3803653173096
548	DALYs (Disability-Adjusted Life Years)	Cook Islands	Both	All ages	Glaucoma	Rate	2021	45.2209915351469	70.6271315369413	26.2780325961319
549	DALYs (Disability-Adjusted Life Years)	Togo	Both	All ages	Glaucoma	Rate	2021	59.2684179212749	89.4755443401579	36.4886223066583
550	DALYs (Disability-Adjusted Life Years)	Saudi Arabia	Both	All ages	Glaucoma	Rate	2021	43.2193985554851	67.6500453182315	25.8081567206275
551	DALYs (Disability-Adjusted Life Years)	Myanmar	Both	All ages	Glaucoma	Rate	2021	28.9958324550477	47.170006140153	15.9527607166329
552	DALYs (Disability-Adjusted Life Years)	United Arab Emirates	Both	All ages	Glaucoma	Rate	2021	14.8822738605392	24.3185143640958	8.63563610279974
553	DALYs (Disability-Adjusted Life Years)	Montenegro	Both	All ages	Glaucoma	Rate	2021	12.2066521067768	19.4017019296599	7.17962708970205
554	DALYs (Disability-Adjusted Life Years)	Ecuador	Both	All ages	Glaucoma	Rate	2021	34.1870357583033	53.0617215303549	20.6432226906629
555	DALYs (Disability-Adjusted Life Years)	Lebanon	Both	All ages	Glaucoma	Rate	2021	72.7499074214028	109.95304771479	44.6355262058942
556	DALYs (Disability-Adjusted Life Years)	Guatemala	Both	All ages	Glaucoma	Rate	2021	41.7707239418813	63.9331563360182	25.4029927456821
557	DALYs (Disability-Adjusted Life Years)	Solomon Islands	Both	All ages	Glaucoma	Rate	2021	31.6616328354641	50.7548749826745	18.1554779507651
558	DALYs (Disability-Adjusted Life Years)	Georgia	Both	All ages	Glaucoma	Rate	2021	45.4117438067958	71.3021589250666	27.3434903188248
559	DALYs (Disability-Adjusted Life Years)	Saint Kitts and Nevis	Both	All ages	Glaucoma	Rate	2021	28.19726145134	44.8098952620767	16.7011426189937
560	DALYs (Disability-Adjusted Life Years)	Austria	Both	All ages	Glaucoma	Rate	2021	27.5403329053253	42.7411777978018	16.6164191597749
561	DALYs (Disability-Adjusted Life Years)	Dominican Republic	Both	All ages	Glaucoma	Rate	2021	52.4820443342852	80.8885286555014	31.8483577170312
562	DALYs (Disability-Adjusted Life Years)	Russian Federation	Both	All ages	Glaucoma	Rate	2021	29.8799988233498	43.2347962215851	19.6388960120202
563	DALYs (Disability-Adjusted Life Years)	Spain	Both	All ages	Glaucoma	Rate	2021	65.9600633306472	100.117873208787	41.0935058638118
564	DALYs (Disability-Adjusted Life Years)	Poland	Both	All ages	Glaucoma	Rate	2021	15.0876031339543	21.6054229409709	10.0233412722577
565	DALYs (Disability-Adjusted Life Years)	Philippines	Both	All ages	Glaucoma	Rate	2021	24.0413577087049	34.9876811078338	15.7960525677902
566	DALYs (Disability-Adjusted Life Years)	Malawi	Both	All ages	Glaucoma	Rate	2021	72.2576419374772	109.367195848986	45.095370426492
567	DALYs (Disability-Adjusted Life Years)	South Sudan	Both	All ages	Glaucoma	Rate	2021	36.4101464011356	58.0940446233208	21.1027225942271
568	DALYs (Disability-Adjusted Life Years)	Netherlands	Both	All ages	Glaucoma	Rate	2021	22.8253195006654	35.5898504217184	13.4401167314762
569	DALYs (Disability-Adjusted Life Years)	Chile	Both	All ages	Glaucoma	Rate	2021	22.2093673991482	34.5066019108945	13.2919568501013
570	DALYs (Disability-Adjusted Life Years)	Niger	Both	All ages	Glaucoma	Rate	2021	102.72448849379	160.194408340404	62.0768304037437
571	DALYs (Disability-Adjusted Life Years)	Kiribati	Both	All ages	Glaucoma	Rate	2021	29.8606539098545	47.5917778469567	17.2922378459722
572	DALYs (Disability-Adjusted Life Years)	Ghana	Both	All ages	Glaucoma	Rate	2021	43.1859206267227	62.1950435317257	28.2891028679028
573	DALYs (Disability-Adjusted Life Years)	Turkmenistan	Both	All ages	Glaucoma	Rate	2021	22.3917144980855	35.7227459173406	12.888688076783
574	DALYs (Disability-Adjusted Life Years)	Dominica	Both	All ages	Glaucoma	Rate	2021	38.9584475775871	60.5481908791433	23.3325174687324
575	DALYs (Disability-Adjusted Life Years)	Comoros	Both	All ages	Glaucoma	Rate	2021	68.4454583536408	103.781314397072	42.886586456372
576	DALYs (Disability-Adjusted Life Years)	San Marino	Both	All ages	Glaucoma	Rate	2021	30.3101704725114	46.8955256931777	18.5436818552776
577	DALYs (Disability-Adjusted Life Years)	Peru	Both	All ages	Glaucoma	Rate	2021	53.6490553997871	81.779006723092	33.3466093766082
578	DALYs (Disability-Adjusted Life Years)	Samoa	Both	All ages	Glaucoma	Rate	2021	28.8171718563433	45.4257310954955	16.802938433005
579	DALYs (Disability-Adjusted Life Years)	Congo	Both	All ages	Glaucoma	Rate	2021	33.2033774372255	49.7960101453465	20.5268021596218
580	DALYs (Disability-Adjusted Life Years)	Uruguay	Both	All ages	Glaucoma	Rate	2021	27.3131300948552	41.3323061611439	16.7459537100866
581	DALYs (Disability-Adjusted Life Years)	Cyprus	Both	All ages	Glaucoma	Rate	2021	21.1497075265862	32.9542325374198	12.7116925703215
582	DALYs (Disability-Adjusted Life Years)	Trinidad and Tobago	Both	All ages	Glaucoma	Rate	2021	35.1608465185075	53.75832639546	21.739044460945
583	DALYs (Disability-Adjusted Life Years)	Barbados	Both	All ages	Glaucoma	Rate	2021	19.2751044275291	29.6939136583243	11.5777750805157
584	DALYs (Disability-Adjusted Life Years)	Malta	Both	All ages	Glaucoma	Rate	2021	30.6087893835765	47.3658024429255	18.7089758155023
585	DALYs (Disability-Adjusted Life Years)	Belgium	Both	All ages	Glaucoma	Rate	2021	29.6174683645462	45.334096938565	18.1274081982452
586	DALYs (Disability-Adjusted Life Years)	Sao Tome and Principe	Both	All ages	Glaucoma	Rate	2021	62.4210821188432	94.8657018776002	38.9151034432806
587	DALYs (Disability-Adjusted Life Years)	Uzbekistan	Both	All ages	Glaucoma	Rate	2021	31.027748607919	49.3873675783845	18.1933058189657
588	DALYs (Disability-Adjusted Life Years)	Romania	Both	All ages	Glaucoma	Rate	2021	17.5573682687685	27.8929453223121	10.2442175330078
589	DALYs (Disability-Adjusted Life Years)	Namibia	Both	All ages	Glaucoma	Rate	2021	64.2721452415727	100.868263092521	38.1811463191485
590	DALYs (Disability-Adjusted Life Years)	Sri Lanka	Both	All ages	Glaucoma	Rate	2021	17.3186264574003	26.3414304634401	10.6898350827226
591	DALYs (Disability-Adjusted Life Years)	Morocco	Both	All ages	Glaucoma	Rate	2021	51.6803754663254	77.6196164135964	32.3767314313511
592	DALYs (Disability-Adjusted Life Years)	Canada	Both	All ages	Glaucoma	Rate	2021	21.0315532526981	33.0108471162796	12.5852696724244
593	DALYs (Disability-Adjusted Life Years)	Tonga	Both	All ages	Glaucoma	Rate	2021	28.412872937559	44.2273741353534	16.6475614052631
594	DALYs (Disability-Adjusted Life Years)	Serbia	Both	All ages	Glaucoma	Rate	2021	15.7319136918507	24.9275385981106	9.2732750792725
595	DALYs (Disability-Adjusted Life Years)	South Africa	Both	All ages	Glaucoma	Rate	2021	68.0867424163882	99.6754997531429	44.160520287464
596	DALYs (Disability-Adjusted Life Years)	Afghanistan	Both	All ages	Glaucoma	Rate	2021	61.8715820934016	97.4811785234456	35.9090246836318
597	DALYs (Disability-Adjusted Life Years)	Grenada	Both	All ages	Glaucoma	Rate	2021	33.725061480935	52.7498285696221	20.0434591343814
598	DALYs (Disability-Adjusted Life Years)	Burkina Faso	Both	All ages	Glaucoma	Rate	2021	78.3383717221371	123.322967947342	47.6579759943054
599	DALYs (Disability-Adjusted Life Years)	Cabo Verde	Both	All ages	Glaucoma	Rate	2021	56.7805539834541	86.7353642406184	34.9665700287419
600	DALYs (Disability-Adjusted Life Years)	Bhutan	Both	All ages	Glaucoma	Rate	2021	19.5082566313513	29.1450072879502	12.0152240589402
601	DALYs (Disability-Adjusted Life Years)	Argentina	Both	All ages	Glaucoma	Rate	2021	24.1274982615161	36.7401562268841	14.9368008520381
602	DALYs (Disability-Adjusted Life Years)	China	Both	All ages	Glaucoma	Rate	2021	16.4034932534736	24.1931031153924	10.661582507756
603	DALYs (Disability-Adjusted Life Years)	United States of America	Both	All ages	Glaucoma	Rate	2021	21.010923755884	30.2732639732655	14.0634685159304
604	DALYs (Disability-Adjusted Life Years)	Cuba	Both	All ages	Glaucoma	Rate	2021	60.0572870482968	92.8832958650403	36.7935216104283
605	DALYs (Disability-Adjusted Life Years)	Ukraine	Both	All ages	Glaucoma	Rate	2021	24.4563041421427	36.2824309922057	15.3142427346609
606	DALYs (Disability-Adjusted Life Years)	Italy	Both	All ages	Glaucoma	Rate	2021	76.5445402466364	111.234152525996	49.4655587551961
607	DALYs (Disability-Adjusted Life Years)	Haiti	Both	All ages	Glaucoma	Rate	2021	47.1621993855288	74.6053300701371	27.6326656965768
608	DALYs (Disability-Adjusted Life Years)	Saint Lucia	Both	All ages	Glaucoma	Rate	2021	38.4767120789806	59.3314079730027	23.4098669498434
609	DALYs (Disability-Adjusted Life Years)	Indonesia	Both	All ages	Glaucoma	Rate	2021	18.5497867113556	27.2684308670429	11.9430081210677
610	DALYs (Disability-Adjusted Life Years)	Czechia	Both	All ages	Glaucoma	Rate	2021	13.8093299022506	21.6036679043737	8.14184458418631
611	DALYs (Disability-Adjusted Life Years)	Nicaragua	Both	All ages	Glaucoma	Rate	2021	38.8395865154589	59.4229172258529	23.9487228716351
612	DALYs (Disability-Adjusted Life Years)	Paraguay	Both	All ages	Glaucoma	Rate	2021	44.6956994107221	65.9539292913528	28.3367627299803
613	Prevalence	Guyana	Both	All ages	Glaucoma	Rate	2021	335.751260450582	445.823285864489	250.765677435345
614	Prevalence	Equatorial Guinea	Both	All ages	Glaucoma	Rate	2021	409.086981849313	543.162912466863	305.107650042624
615	Prevalence	Colombia	Both	All ages	Glaucoma	Rate	2021	456.697740386172	603.907192789819	342.666201286387
616	Prevalence	Guinea-Bissau	Both	All ages	Glaucoma	Rate	2021	598.607182064195	793.624718682295	445.811889300456
617	Prevalence	Guam	Both	All ages	Glaucoma	Rate	2021	281.206904234201	374.527784768466	208.292419111589
618	Prevalence	Tuvalu	Both	All ages	Glaucoma	Rate	2021	284.065911704727	382.302742251016	209.05363773085
619	Prevalence	Eswatini	Both	All ages	Glaucoma	Rate	2021	523.335272601455	698.918179452518	383.782569481702
620	Prevalence	Micronesia (Federated States of)	Both	All ages	Glaucoma	Rate	2021	223.030356294597	298.961596081704	163.235176787468
621	Prevalence	Mozambique	Both	All ages	Glaucoma	Rate	2021	503.044457673156	644.464205791908	385.74781595898
622	Prevalence	Democratic People's Republic of Korea	Both	All ages	Glaucoma	Rate	2021	96.8500408891292	136.222029354826	68.15626642951
623	Prevalence	Northern Mariana Islands	Both	All ages	Glaucoma	Rate	2021	172.687933402997	229.403154792706	127.258084282957
624	Prevalence	Gabon	Both	All ages	Glaucoma	Rate	2021	440.765522875482	577.565112528223	334.807922737616
625	Prevalence	Malaysia	Both	All ages	Glaucoma	Rate	2021	191.011067532572	257.178023399975	139.283993855166
626	Prevalence	Kyrgyzstan	Both	All ages	Glaucoma	Rate	2021	315.108644235335	418.882412649008	232.81164990891
627	Prevalence	Zimbabwe	Both	All ages	Glaucoma	Rate	2021	420.775903364173	547.626799513511	321.341790387293
628	Prevalence	Rwanda	Both	All ages	Glaucoma	Rate	2021	501.565925223375	649.686267643582	386.192941870732
629	Prevalence	Palestine	Both	All ages	Glaucoma	Rate	2021	338.88398041616	450.149149456271	251.99472696511
630	Prevalence	Republic of Moldova	Both	All ages	Glaucoma	Rate	2021	250.101552233136	326.157093322468	191.689541781012
631	Prevalence	North Macedonia	Both	All ages	Glaucoma	Rate	2021	128.909944241282	173.389163204331	95.2204348584338
632	Prevalence	Israel	Both	All ages	Glaucoma	Rate	2021	240.389359843464	313.214952118604	180.206366555371
633	Prevalence	Liberia	Both	All ages	Glaucoma	Rate	2021	535.515311200855	700.21666598928	404.340942532902
634	Prevalence	Bolivia (Plurinational State of)	Both	All ages	Glaucoma	Rate	2021	433.642851569538	579.105257433069	319.905699028117
635	Prevalence	Viet Nam	Both	All ages	Glaucoma	Rate	2021	214.125064998473	272.868895096404	165.126156668321
636	Prevalence	Timor-Leste	Both	All ages	Glaucoma	Rate	2021	390.608832930509	527.30437113026	289.862860208852
637	Prevalence	Albania	Both	All ages	Glaucoma	Rate	2021	170.583103728249	226.887604487953	126.312232322758
638	Prevalence	Slovenia	Both	All ages	Glaucoma	Rate	2021	171.665628191365	229.94725476374	127.685516547153
639	Prevalence	Japan	Both	All ages	Glaucoma	Rate	2021	362.350328078978	446.392977511207	293.241068395852
640	Prevalence	Bangladesh	Both	All ages	Glaucoma	Rate	2021	242.388615533734	321.702841584094	180.553652794689
641	Prevalence	Jamaica	Both	All ages	Glaucoma	Rate	2021	409.315273483648	540.87836992935	306.223641603946
642	Prevalence	Portugal	Both	All ages	Glaucoma	Rate	2021	296.414101213583	385.384023760067	223.374972198308
643	Prevalence	Finland	Both	All ages	Glaucoma	Rate	2021	302.832349168206	393.925365785344	228.345128346946
644	Prevalence	Venezuela (Bolivarian Republic of)	Both	All ages	Glaucoma	Rate	2021	443.957396437721	588.070692876436	333.046771409174
645	Prevalence	Mali	Both	All ages	Glaucoma	Rate	2021	781.332144599831	1027.70442440708	592.191415284763
646	Prevalence	Seychelles	Both	All ages	Glaucoma	Rate	2021	210.652981700199	284.251435921542	155.63287697275
647	Prevalence	Taiwan (Province of China)	Both	All ages	Glaucoma	Rate	2021	70.4040499137939	104.065864215178	46.8877943463117
648	Prevalence	United States Virgin Islands	Both	All ages	Glaucoma	Rate	2021	440.793360503983	578.790769518964	334.70652825987
649	Prevalence	Madagascar	Both	All ages	Glaucoma	Rate	2021	508.300750772889	664.189026727718	388.471669816279
650	Prevalence	Burundi	Both	All ages	Glaucoma	Rate	2021	414.757345601119	534.819533822088	321.126868084925
651	Prevalence	Lesotho	Both	All ages	Glaucoma	Rate	2021	668.995289960979	909.401681763052	488.160371168603
652	Prevalence	Benin	Both	All ages	Glaucoma	Rate	2021	727.872999353132	947.762514666702	552.153482152894
653	Prevalence	Bosnia and Herzegovina	Both	All ages	Glaucoma	Rate	2021	167.141415249753	223.789489095248	124.760390399896
654	Prevalence	Oman	Both	All ages	Glaucoma	Rate	2021	436.499835706968	570.90962530092	328.820665577243
655	Prevalence	Monaco	Both	All ages	Glaucoma	Rate	2021	267.490641273969	346.961715149907	201.337518118762
656	Prevalence	Mauritania	Both	All ages	Glaucoma	Rate	2021	714.579193474266	934.257404206064	538.126200859699
657	Prevalence	El Salvador	Both	All ages	Glaucoma	Rate	2021	609.192926663194	803.392375077717	459.684348564037
658	Prevalence	Algeria	Both	All ages	Glaucoma	Rate	2021	594.114540103045	777.223534978682	448.545435491118
659	Prevalence	Qatar	Both	All ages	Glaucoma	Rate	2021	215.039879615023	285.560911787592	160.440832081097
660	Prevalence	Somalia	Both	All ages	Glaucoma	Rate	2021	452.959894504983	602.794397381018	337.609047809178
661	Prevalence	Azerbaijan	Both	All ages	Glaucoma	Rate	2021	273.680983536279	365.369959034878	204.210092053397
662	Prevalence	Central African Republic	Both	All ages	Glaucoma	Rate	2021	236.066567016251	308.855570514763	176.419633740373
663	Prevalence	Armenia	Both	All ages	Glaucoma	Rate	2021	389.229114446582	519.406045984065	288.500607907623
664	Prevalence	Yemen	Both	All ages	Glaucoma	Rate	2021	437.621584727881	583.145171858862	324.116913067702
665	Prevalence	Brazil	Both	All ages	Glaucoma	Rate	2021	584.77302572561	733.780920996177	463.842686439267
666	Prevalence	Kuwait	Both	All ages	Glaucoma	Rate	2021	300.754579973428	397.344135441279	226.519902250661
667	Prevalence	Germany	Both	All ages	Glaucoma	Rate	2021	254.166029240801	332.434701068129	192.644898995294
668	Prevalence	Sweden	Both	All ages	Glaucoma	Rate	2021	135.570906620184	174.591666582865	104.297177017056
669	Prevalence	Antigua and Barbuda	Both	All ages	Glaucoma	Rate	2021	310.807377983448	412.276439439257	233.077041172294
670	Prevalence	Bulgaria	Both	All ages	Glaucoma	Rate	2021	141.524108759054	190.395306187807	105.307943851804
671	Prevalence	Fiji	Both	All ages	Glaucoma	Rate	2021	278.834167622996	374.99998824594	204.403824801602
672	Prevalence	Cambodia	Both	All ages	Glaucoma	Rate	2021	195.487898883408	263.357654829895	145.196401329481
673	Prevalence	India	Both	All ages	Glaucoma	Rate	2021	395.194502162013	503.021519452432	308.230066365855
674	Prevalence	Greece	Both	All ages	Glaucoma	Rate	2021	299.981896091016	397.319281431245	222.931697972217
675	Prevalence	Singapore	Both	All ages	Glaucoma	Rate	2021	264.121779964274	343.388919647615	201.102040499969
676	Prevalence	Estonia	Both	All ages	Glaucoma	Rate	2021	176.438552973264	235.450050160383	132.277610221667
677	Prevalence	Belarus	Both	All ages	Glaucoma	Rate	2021	215.587166339796	289.839448723978	159.767499803888
678	Prevalence	Saint Vincent and the Grenadines	Both	All ages	Glaucoma	Rate	2021	400.725682663062	530.418013968216	301.338912880795
679	Prevalence	Croatia	Both	All ages	Glaucoma	Rate	2021	175.335657527325	234.520313435776	130.378416725635
680	Prevalence	Mauritius	Both	All ages	Glaucoma	Rate	2021	244.893755860194	330.446901789306	180.182972828931
681	Prevalence	Greenland	Both	All ages	Glaucoma	Rate	2021	129.954632567303	172.625176342909	97.2888811627004
682	Prevalence	Sudan	Both	All ages	Glaucoma	Rate	2021	632.312253364193	827.416469193857	474.227921237976
683	Prevalence	Switzerland	Both	All ages	Glaucoma	Rate	2021	237.280716473179	310.651903609269	178.786482659061
684	Prevalence	Iran (Islamic Republic of)	Both	All ages	Glaucoma	Rate	2021	879.327583245991	1081.98035078443	705.870873810575
685	Prevalence	Honduras	Both	All ages	Glaucoma	Rate	2021	400.90427211915	527.445694631584	301.355811219337
686	Prevalence	Thailand	Both	All ages	Glaucoma	Rate	2021	238.028762914947	314.555653748481	178.403434770395
687	Prevalence	Djibouti	Both	All ages	Glaucoma	Rate	2021	510.383046311913	670.420258769437	388.343498311278
688	Prevalence	Egypt	Both	All ages	Glaucoma	Rate	2021	488.674329068056	643.088231713491	369.056690216808
689	Prevalence	Cameroon	Both	All ages	Glaucoma	Rate	2021	550.016658984809	710.874591477759	422.271050124726
690	Prevalence	Democratic Republic of the Congo	Both	All ages	Glaucoma	Rate	2021	268.008964303294	347.378790527231	206.536890453854
691	Prevalence	Denmark	Both	All ages	Glaucoma	Rate	2021	238.426825023888	309.83932833134	181.333283077311
692	Prevalence	Niue	Both	All ages	Glaucoma	Rate	2021	260.946600349627	345.914078664787	194.507606999152
693	Prevalence	Tokelau	Both	All ages	Glaucoma	Rate	2021	321.896498823127	427.668722977635	236.847007972682
694	Prevalence	Libya	Both	All ages	Glaucoma	Rate	2021	600.728570618137	794.402259432887	447.983091829622
695	Prevalence	Uganda	Both	All ages	Glaucoma	Rate	2021	433.422240362356	554.514495086047	335.401465768591
696	Prevalence	Iceland	Both	All ages	Glaucoma	Rate	2021	255.138435087809	342.071683440831	184.322773837684
697	Prevalence	Suriname	Both	All ages	Glaucoma	Rate	2021	467.84962660747	610.130108198655	356.886462212066
698	Prevalence	Bahamas	Both	All ages	Glaucoma	Rate	2021	291.55812699423	385.150094522362	219.452630071174
699	Prevalence	Vanuatu	Both	All ages	Glaucoma	Rate	2021	178.544176559739	236.003219869239	132.617140688469
700	Prevalence	Brunei Darussalam	Both	All ages	Glaucoma	Rate	2021	137.409921491593	180.389651795781	104.288407772067
701	Prevalence	Slovakia	Both	All ages	Glaucoma	Rate	2021	155.314508687289	208.100826269098	115.485781069351
702	Prevalence	United Kingdom	Both	All ages	Glaucoma	Rate	2021	264.482422155344	331.762447323252	208.951407377881
703	Prevalence	Australia	Both	All ages	Glaucoma	Rate	2021	238.328165704775	311.057099546967	180.258996484762
704	Prevalence	Pakistan	Both	All ages	Glaucoma	Rate	2021	356.910662394421	458.090550550075	276.725402675053
705	Prevalence	Lao People's Democratic Republic	Both	All ages	Glaucoma	Rate	2021	154.864835857855	206.827318463263	115.548805381952
706	Prevalence	Kazakhstan	Both	All ages	Glaucoma	Rate	2021	277.695568646111	368.451496853529	206.620830408456
707	Prevalence	Guinea	Both	All ages	Glaucoma	Rate	2021	845.986522582506	1109.43482884516	635.954397804
708	Prevalence	Syrian Arab Republic	Both	All ages	Glaucoma	Rate	2021	551.871543087953	728.954167229856	413.459900934507
709	Prevalence	Ethiopia	Both	All ages	Glaucoma	Rate	2021	696.600709488518	893.149039140012	538.253023056997
710	Prevalence	Eritrea	Both	All ages	Glaucoma	Rate	2021	538.018068004665	717.709478807096	402.297432575822
711	Prevalence	Chad	Both	All ages	Glaucoma	Rate	2021	727.730334100805	950.50383296318	547.697002078012
712	Prevalence	Senegal	Both	All ages	Glaucoma	Rate	2021	787.527600493684	1029.23586478224	596.058689621275
713	Prevalence	Latvia	Both	All ages	Glaucoma	Rate	2021	268.029470457496	359.457520003535	200.585677529498
714	Prevalence	Nigeria	Both	All ages	Glaucoma	Rate	2021	770.951341083885	958.736799101635	615.125566768431
715	Prevalence	New Zealand	Both	All ages	Glaucoma	Rate	2021	235.899312351305	295.444882498011	187.290331267581
716	Prevalence	Ireland	Both	All ages	Glaucoma	Rate	2021	205.979226175993	268.969905110663	155.267603529071
717	Prevalence	Zambia	Both	All ages	Glaucoma	Rate	2021	530.931980358954	690.592717150632	403.89845288974
718	Prevalence	Iraq	Both	All ages	Glaucoma	Rate	2021	481.567760731859	635.224493197782	359.826154467693
719	Prevalence	Palau	Both	All ages	Glaucoma	Rate	2021	188.041037285268	250.570918729743	140.23944897388
720	Prevalence	Mexico	Both	All ages	Glaucoma	Rate	2021	391.693624199386	499.208273908846	307.130756811487
721	Prevalence	Jordan	Both	All ages	Glaucoma	Rate	2021	415.678359342209	544.325135472564	314.926815936362
722	Prevalence	Tunisia	Both	All ages	Glaucoma	Rate	2021	591.117714139227	783.578183904979	439.288114897528
723	Prevalence	France	Both	All ages	Glaucoma	Rate	2021	236.441830797496	309.169545381578	179.096836754806
724	Prevalence	Maldives	Both	All ages	Glaucoma	Rate	2021	199.58270579463	266.76665152303	148.677098186639
725	Prevalence	Papua New Guinea	Both	All ages	Glaucoma	Rate	2021	195.530997649872	265.888327740204	140.922414948539
726	Prevalence	Lithuania	Both	All ages	Glaucoma	Rate	2021	260.338379829125	348.085866515942	194.42428085893
727	Prevalence	Turkey	Both	All ages	Glaucoma	Rate	2021	432.359280580637	571.4818260571	325.987825073122
728	Prevalence	Marshall Islands	Both	All ages	Glaucoma	Rate	2021	192.211440094551	257.261858266984	140.489628626138
729	Prevalence	Costa Rica	Both	All ages	Glaucoma	Rate	2021	376.380560042512	497.97815995833	280.106109878274
730	Prevalence	Coted'Ivoire	Both	All ages	Glaucoma	Rate	2021	608.005233673556	804.372473312486	459.987254586769
731	Prevalence	American Samoa	Both	All ages	Glaucoma	Rate	2021	201.726291301759	267.830392061706	150.281655131496
732	Prevalence	Hungary	Both	All ages	Glaucoma	Rate	2021	222.17586594863	296.117765895396	165.23303560119
733	Prevalence	Sierra Leone	Both	All ages	Glaucoma	Rate	2021	696.621063783431	907.178925085651	532.162955677977
734	Prevalence	Norway	Both	All ages	Glaucoma	Rate	2021	220.458487167183	276.074505894905	174.324904133857
735	Prevalence	Bahrain	Both	All ages	Glaucoma	Rate	2021	272.832720555479	359.836226984825	205.270865090518
736	Prevalence	Puerto Rico	Both	All ages	Glaucoma	Rate	2021	474.162119538845	623.780895272648	358.087903547148
737	Prevalence	Republic of Korea	Both	All ages	Glaucoma	Rate	2021	226.603834769563	294.629271083426	173.155333587718
738	Prevalence	Panama	Both	All ages	Glaucoma	Rate	2021	384.648278604457	505.212052734259	288.991677553601
739	Prevalence	Belize	Both	All ages	Glaucoma	Rate	2021	337.031214955127	448.164096733239	250.599431861144
740	Prevalence	Angola	Both	All ages	Glaucoma	Rate	2021	451.402194733894	593.655954278722	339.672039565561
741	Prevalence	Bermuda	Both	All ages	Glaucoma	Rate	2021	404.363576509218	531.288226203305	307.373608780467
742	Prevalence	United Republic of Tanzania	Both	All ages	Glaucoma	Rate	2021	695.890032330874	895.241015502186	535.003811723864
743	Prevalence	Kenya	Both	All ages	Glaucoma	Rate	2021	515.627656777397	647.25533953802	407.574106200251
744	Prevalence	Botswana	Both	All ages	Glaucoma	Rate	2021	662.052054261763	903.048637118684	480.644778280871
745	Prevalence	Mongolia	Both	All ages	Glaucoma	Rate	2021	307.351129901123	410.805923082582	225.313804490728
746	Prevalence	Luxembourg	Both	All ages	Glaucoma	Rate	2021	200.84254847321	262.720307266352	151.904383673568
747	Prevalence	Gambia	Both	All ages	Glaucoma	Rate	2021	447.64165898366	602.620586324114	331.921793530966
748	Prevalence	Tajikistan	Both	All ages	Glaucoma	Rate	2021	296.51687286259	401.32793349746	217.840050730264
749	Prevalence	Andorra	Both	All ages	Glaucoma	Rate	2021	190.912078430732	248.98963685491	144.462534377965
750	Prevalence	Nauru	Both	All ages	Glaucoma	Rate	2021	218.408340349826	294.087533810353	159.060401218956
751	Prevalence	Nepal	Both	All ages	Glaucoma	Rate	2021	220.457127416136	278.709776928882	172.254775271906
752	Prevalence	Cook Islands	Both	All ages	Glaucoma	Rate	2021	373.983828886336	505.236137911445	271.769882696668
753	Prevalence	Togo	Both	All ages	Glaucoma	Rate	2021	581.35646598131	763.888469050159	440.974266599187
754	Prevalence	Saudi Arabia	Both	All ages	Glaucoma	Rate	2021	402.011754496501	538.849828302739	300.264790182844
755	Prevalence	Myanmar	Both	All ages	Glaucoma	Rate	2021	248.394603747483	343.964853328164	176.842306401786
756	Prevalence	United Arab Emirates	Both	All ages	Glaucoma	Rate	2021	144.979955453397	194.389983618042	107.316761096811
757	Prevalence	Montenegro	Both	All ages	Glaucoma	Rate	2021	137.342522770669	185.667773239258	101.605692636506
758	Prevalence	Ecuador	Both	All ages	Glaucoma	Rate	2021	342.02504781416	454.331203562409	253.596037898494
759	Prevalence	Lebanon	Both	All ages	Glaucoma	Rate	2021	725.368816730179	952.016098586237	543.850015262305
760	Prevalence	Guatemala	Both	All ages	Glaucoma	Rate	2021	419.149007675111	550.809018452412	315.252202502098
761	Prevalence	Solomon Islands	Both	All ages	Glaucoma	Rate	2021	255.049759131666	346.631439788928	183.89210695181
762	Prevalence	Georgia	Both	All ages	Glaucoma	Rate	2021	433.31919434364	574.572145144169	322.781926345562
763	Prevalence	Saint Kitts and Nevis	Both	All ages	Glaucoma	Rate	2021	272.851750245899	363.175635523448	205.154520293241
764	Prevalence	Austria	Both	All ages	Glaucoma	Rate	2021	251.701090782576	329.136510368165	189.839127380875
765	Prevalence	Dominican Republic	Both	All ages	Glaucoma	Rate	2021	485.423833844684	638.240661530547	364.787490175851
766	Prevalence	Russian Federation	Both	All ages	Glaucoma	Rate	2021	300.129539669002	376.181338793742	238.555663586897
767	Prevalence	Spain	Both	All ages	Glaucoma	Rate	2021	545.326945321098	702.540626188058	416.311039990758
768	Prevalence	Poland	Both	All ages	Glaucoma	Rate	2021	169.735167406485	216.118202093072	132.982192844614
769	Prevalence	Philippines	Both	All ages	Glaucoma	Rate	2021	238.332008955515	305.47366852739	185.5298683662
770	Prevalence	Malawi	Both	All ages	Glaucoma	Rate	2021	724.858179947273	941.817728278943	554.32800976532
771	Prevalence	South Sudan	Both	All ages	Glaucoma	Rate	2021	317.283708295157	426.751091265023	231.508074312996
772	Prevalence	Netherlands	Both	All ages	Glaucoma	Rate	2021	203.640364320605	266.809644920467	152.997241024127
773	Prevalence	Chile	Both	All ages	Glaucoma	Rate	2021	240.51768593713	322.641447934318	178.511793365301
774	Prevalence	Niger	Both	All ages	Glaucoma	Rate	2021	866.186597872477	1145.48137830586	647.576611480798
775	Prevalence	Kiribati	Both	All ages	Glaucoma	Rate	2021	245.041057674153	332.100751452752	177.071500575301
776	Prevalence	Ghana	Both	All ages	Glaucoma	Rate	2021	576.008632334411	761.213008492693	432.195675935393
777	Prevalence	Turkmenistan	Both	All ages	Glaucoma	Rate	2021	206.328141595094	277.100638119285	150.804136780857
778	Prevalence	Dominica	Both	All ages	Glaucoma	Rate	2021	367.762879760741	487.020626966171	276.264739871104
779	Prevalence	Comoros	Both	All ages	Glaucoma	Rate	2021	651.136066189164	851.443065325415	495.856382212132
780	Prevalence	San Marino	Both	All ages	Glaucoma	Rate	2021	276.876132719095	360.351062263536	208.492985072141
781	Prevalence	Peru	Both	All ages	Glaucoma	Rate	2021	528.710947770476	694.352911397787	397.855495791638
782	Prevalence	Samoa	Both	All ages	Glaucoma	Rate	2021	251.477847522215	336.367408290619	184.410411928489
783	Prevalence	Congo	Both	All ages	Glaucoma	Rate	2021	456.783212732543	606.293819446792	344.790898467852
784	Prevalence	Uruguay	Both	All ages	Glaucoma	Rate	2021	319.721079948985	423.66849655468	240.903202399373
785	Prevalence	Cyprus	Both	All ages	Glaucoma	Rate	2021	189.183906048991	247.588443715143	142.867865576375
786	Prevalence	Trinidad and Tobago	Both	All ages	Glaucoma	Rate	2021	356.27019324835	458.053626040402	275.329478525295
787	Prevalence	Barbados	Both	All ages	Glaucoma	Rate	2021	192.573380330891	251.282441016248	146.248814150445
788	Prevalence	Malta	Both	All ages	Glaucoma	Rate	2021	270.561398979002	353.892347582974	204.882767515573
789	Prevalence	Belgium	Both	All ages	Glaucoma	Rate	2021	269.213654475206	349.758000733578	203.247324875302
790	Prevalence	Sao Tome and Principe	Both	All ages	Glaucoma	Rate	2021	617.968950313809	815.674654756356	467.651723942809
791	Prevalence	Uzbekistan	Both	All ages	Glaucoma	Rate	2021	281.232742357407	377.241050830347	207.828643728162
792	Prevalence	Romania	Both	All ages	Glaucoma	Rate	2021	183.565508382859	244.204549363252	136.485636617486
793	Prevalence	Namibia	Both	All ages	Glaucoma	Rate	2021	525.967723130927	695.516303786102	389.312949561107
794	Prevalence	Sri Lanka	Both	All ages	Glaucoma	Rate	2021	243.967098892836	332.581986233118	176.070690014903
795	Prevalence	Morocco	Both	All ages	Glaucoma	Rate	2021	522.010293967114	687.554508498316	394.915476868528
796	Prevalence	Canada	Both	All ages	Glaucoma	Rate	2021	198.507524379199	259.555599497001	149.791291262953
797	Prevalence	Tonga	Both	All ages	Glaucoma	Rate	2021	257.025441989331	339.30320778687	191.161736801786
798	Prevalence	Serbia	Both	All ages	Glaucoma	Rate	2021	171.852860830935	230.330683713382	128.26434886041
799	Prevalence	South Africa	Both	All ages	Glaucoma	Rate	2021	576.886538512691	727.762316728019	453.282998071756
800	Prevalence	Afghanistan	Both	All ages	Glaucoma	Rate	2021	475.249625287492	656.391788342223	336.95066044097
801	Prevalence	Grenada	Both	All ages	Glaucoma	Rate	2021	320.3555993887	421.805208627512	240.889767310505
802	Prevalence	Burkina Faso	Both	All ages	Glaucoma	Rate	2021	670.24823337486	893.201086522044	496.957721613669
803	Prevalence	Cabo Verde	Both	All ages	Glaucoma	Rate	2021	522.613519858491	688.132813376114	393.812919480976
804	Prevalence	Bhutan	Both	All ages	Glaucoma	Rate	2021	220.706648667123	288.781149706884	169.9695164406
805	Prevalence	Argentina	Both	All ages	Glaucoma	Rate	2021	256.548417195621	336.544773150941	194.042580212695
806	Prevalence	China	Both	All ages	Glaucoma	Rate	2021	183.548059164108	235.786789116638	142.105513698901
807	Prevalence	United States of America	Both	All ages	Glaucoma	Rate	2021	201.174290227354	251.299544180648	160.03254198747
808	Prevalence	Cuba	Both	All ages	Glaucoma	Rate	2021	554.773989464152	737.41608898043	417.621882091289
809	Prevalence	Ukraine	Both	All ages	Glaucoma	Rate	2021	248.719829108369	314.15347162889	195.385106065938
810	Prevalence	Italy	Both	All ages	Glaucoma	Rate	2021	571.559733939522	716.628550922571	448.971653204569
811	Prevalence	Haiti	Both	All ages	Glaucoma	Rate	2021	385.329161329616	521.200800234204	279.243201423972
812	Prevalence	Saint Lucia	Both	All ages	Glaucoma	Rate	2021	368.047010486482	487.268461176665	275.902058541808
813	Prevalence	Indonesia	Both	All ages	Glaucoma	Rate	2021	185.798008373011	241.953815471153	140.964363170376
814	Prevalence	Czechia	Both	All ages	Glaucoma	Rate	2021	161.813420108028	216.657745812301	120.146765529042
815	Prevalence	Nicaragua	Both	All ages	Glaucoma	Rate	2021	418.776271534449	551.058067832567	314.470568866039
816	Prevalence	Paraguay	Both	All ages	Glaucoma	Rate	2021	522.293583631206	669.53923969469	403.50745538504
817	DALYs (Disability-Adjusted Life Years)	Afghanistan	Both	All ages	Glaucoma	Number	2021	2267.91482136046	3573.19147332074	1316.25225257158
818	DALYs (Disability-Adjusted Life Years)	Albania	Both	All ages	Glaucoma	Number	2021	188.354418923098	300.299933866862	109.186911960334
819	DALYs (Disability-Adjusted Life Years)	Algeria	Both	All ages	Glaucoma	Number	2021	7092.86345843713	10892.779952054	4328.23154093319
820	DALYs (Disability-Adjusted Life Years)	American Samoa	Both	All ages	Glaucoma	Number	2021	3.18235470529002	5.02509424703466	1.89899274855062
821	DALYs (Disability-Adjusted Life Years)	Andorra	Both	All ages	Glaucoma	Number	2021	8.84202584736044	13.7428697932551	5.30221587879527
822	DALYs (Disability-Adjusted Life Years)	Angola	Both	All ages	Glaucoma	Number	2021	1673.44438159633	2626.9127716131	1016.00957425267
823	DALYs (Disability-Adjusted Life Years)	Antigua and Barbuda	Both	All ages	Glaucoma	Number	2021	9.87841135462213	15.2887171036033	5.93295364046739
824	DALYs (Disability-Adjusted Life Years)	Argentina	Both	All ages	Glaucoma	Number	2021	3521.79392757239	5362.81290730766	2180.26477374039
825	DALYs (Disability-Adjusted Life Years)	Armenia	Both	All ages	Glaucoma	Number	2021	451.335649037046	709.244652432951	273.829358581317
826	DALYs (Disability-Adjusted Life Years)	Australia	Both	All ages	Glaucoma	Number	2021	2471.57783298496	3801.16584198255	1493.79579906775
827	DALYs (Disability-Adjusted Life Years)	Austria	Both	All ages	Glaucoma	Number	2021	1176.31535789457	1825.5808319708	709.72813284611
828	DALYs (Disability-Adjusted Life Years)	Azerbaijan	Both	All ages	Glaucoma	Number	2021	934.989884807494	1492.38159223374	551.766980831712
829	DALYs (Disability-Adjusted Life Years)	Bahamas	Both	All ages	Glaucoma	Number	2021	37.2447194389013	58.3487447293856	22.2152030078505
830	DALYs (Disability-Adjusted Life Years)	Bahrain	Both	All ages	Glaucoma	Number	2021	105.728094705814	165.323196218265	64.6428526877915
831	DALYs (Disability-Adjusted Life Years)	Bangladesh	Both	All ages	Glaucoma	Number	2021	9829.71849920251	15474.4432474679	5812.79013037178
832	DALYs (Disability-Adjusted Life Years)	Barbados	Both	All ages	Glaucoma	Number	2021	25.7127395709038	39.6112960948181	15.444601951449
833	DALYs (Disability-Adjusted Life Years)	Belarus	Both	All ages	Glaucoma	Number	2021	834.080949455442	1312.03621234087	493.087390145806
834	DALYs (Disability-Adjusted Life Years)	Belgium	Both	All ages	Glaucoma	Number	2021	1572.96670678507	2407.66780903836	962.736221245537
835	DALYs (Disability-Adjusted Life Years)	Belize	Both	All ages	Glaucoma	Number	2021	34.2045640203576	53.6398587325838	20.5303065569805
836	DALYs (Disability-Adjusted Life Years)	Benin	Both	All ages	Glaucoma	Number	2021	1301.29183454575	1950.33639550005	808.875107164048
837	DALYs (Disability-Adjusted Life Years)	Bermuda	Both	All ages	Glaucoma	Number	2021	12.5986815318342	19.3050253599993	7.736387240572
838	DALYs (Disability-Adjusted Life Years)	Bhutan	Both	All ages	Glaucoma	Number	2021	33.5980454422896	50.1949147881693	20.6931891229485
839	DALYs (Disability-Adjusted Life Years)	Bolivia (Plurinational State of)	Both	All ages	Glaucoma	Number	2021	1223.66769935096	1909.77359371495	731.148147353745
840	DALYs (Disability-Adjusted Life Years)	Bosnia and Herzegovina	Both	All ages	Glaucoma	Number	2021	242.657889021431	387.264764054193	142.789919575827
841	DALYs (Disability-Adjusted Life Years)	Botswana	Both	All ages	Glaucoma	Number	2021	418.653850844283	656.034519934169	252.752746512929
842	DALYs (Disability-Adjusted Life Years)	Brazil	Both	All ages	Glaucoma	Number	2021	37997.0988074301	54211.6759107457	25591.2631354411
843	DALYs (Disability-Adjusted Life Years)	Brunei Darussalam	Both	All ages	Glaucoma	Number	2021	17.8891469676899	27.9855266009125	10.4000736863267
844	DALYs (Disability-Adjusted Life Years)	Bulgaria	Both	All ages	Glaucoma	Number	2021	410.122542277037	648.201841779273	237.857538678272
845	DALYs (Disability-Adjusted Life Years)	Burkina Faso	Both	All ages	Glaucoma	Number	2021	2196.12237847259	3457.2116286696	1336.03424851665
846	DALYs (Disability-Adjusted Life Years)	Burundi	Both	All ages	Glaucoma	Number	2021	620.405718547335	920.92438814104	396.523275195027
847	DALYs (Disability-Adjusted Life Years)	Cabo Verde	Both	All ages	Glaucoma	Number	2021	74.083269598428	113.166197262324	45.6219189958318
848	DALYs (Disability-Adjusted Life Years)	Cambodia	Both	All ages	Glaucoma	Number	2021	768.883726657404	1217.18099898022	437.87769447863
849	DALYs (Disability-Adjusted Life Years)	Cameroon	Both	All ages	Glaucoma	Number	2021	2233.94267192447	3336.81484396651	1401.84733451656
850	DALYs (Disability-Adjusted Life Years)	Canada	Both	All ages	Glaucoma	Number	2021	3574.86528938941	5611.06115708262	2139.197384472
851	DALYs (Disability-Adjusted Life Years)	Central African Republic	Both	All ages	Glaucoma	Number	2021	188.827826762781	299.051498357574	111.408440090837
852	DALYs (Disability-Adjusted Life Years)	Chad	Both	All ages	Glaucoma	Number	2021	1523.73404943671	2315.527558119	935.320918629669
853	DALYs (Disability-Adjusted Life Years)	Chile	Both	All ages	Glaucoma	Number	2021	1523.93635329671	2367.73358446791	912.051923239272
854	DALYs (Disability-Adjusted Life Years)	China	Both	All ages	Glaucoma	Number	2021	100083.571577481	147610.76375107	65050.1231387562
855	DALYs (Disability-Adjusted Life Years)	Colombia	Both	All ages	Glaucoma	Number	2021	6143.4195289815	9328.23523242486	3756.52387774888
856	DALYs (Disability-Adjusted Life Years)	Comoros	Both	All ages	Glaucoma	Number	2021	103.344630744054	156.697637395944	64.7537257812949
857	DALYs (Disability-Adjusted Life Years)	Congo	Both	All ages	Glaucoma	Number	2021	304.479687557724	456.636486433992	188.233691585656
858	DALYs (Disability-Adjusted Life Years)	Cook Islands	Both	All ages	Glaucoma	Number	2021	3.15606220495249	4.92920683339511	1.8339957325505
859	DALYs (Disability-Adjusted Life Years)	Costa Rica	Both	All ages	Glaucoma	Number	2021	524.726063286384	811.17861893281	320.285510075272
860	DALYs (Disability-Adjusted Life Years)	Coted'Ivoire	Both	All ages	Glaucoma	Number	2021	2315.1215584349	3482.17130487362	1450.10406425902
861	DALYs (Disability-Adjusted Life Years)	Croatia	Both	All ages	Glaucoma	Number	2021	317.053418460253	492.275361694996	188.055252785843
862	DALYs (Disability-Adjusted Life Years)	Cuba	Both	All ages	Glaucoma	Number	2021	3174.74321073071	4909.98890277364	1944.97601660968
863	DALYs (Disability-Adjusted Life Years)	Cyprus	Both	All ages	Glaucoma	Number	2021	111.181662415733	173.236738736896	66.8239553813914
864	DALYs (Disability-Adjusted Life Years)	Czechia	Both	All ages	Glaucoma	Number	2021	706.025547583675	1104.5243737363	416.265692946801
865	DALYs (Disability-Adjusted Life Years)	Democratic People's Republic of Korea	Both	All ages	Glaucoma	Number	2021	471.476290173297	747.359909237373	275.30164617179
866	DALYs (Disability-Adjusted Life Years)	Democratic Republic of the Congo	Both	All ages	Glaucoma	Number	2021	2726.60474683981	4103.40385176368	1724.88751744381
867	DALYs (Disability-Adjusted Life Years)	Denmark	Both	All ages	Glaucoma	Number	2021	700.602131751694	1077.57008183905	430.82737705386
868	DALYs (Disability-Adjusted Life Years)	Djibouti	Both	All ages	Glaucoma	Number	2021	117.958821735931	179.148945719328	72.8094342611746
869	DALYs (Disability-Adjusted Life Years)	Dominica	Both	All ages	Glaucoma	Number	2021	9.16826767572704	14.2490796163131	5.49094686783629
870	DALYs (Disability-Adjusted Life Years)	Dominican Republic	Both	All ages	Glaucoma	Number	2021	1484.18918278229	2287.52291882888	900.669716901997
871	DALYs (Disability-Adjusted Life Years)	Ecuador	Both	All ages	Glaucoma	Number	2021	1564.50533721529	2428.26980154046	944.698227281135
872	DALYs (Disability-Adjusted Life Years)	Egypt	Both	All ages	Glaucoma	Number	2021	10688.9376484314	16322.9003823091	6526.74347469185
873	DALYs (Disability-Adjusted Life Years)	El Salvador	Both	All ages	Glaucoma	Number	2021	888.768816869394	1328.24203650452	560.823376344047
874	DALYs (Disability-Adjusted Life Years)	Equatorial Guinea	Both	All ages	Glaucoma	Number	2021	64.7360305520679	101.167115158705	38.0401904628358
875	DALYs (Disability-Adjusted Life Years)	Eritrea	Both	All ages	Glaucoma	Number	2021	540.52161221499	838.35099754416	326.624732246099
876	DALYs (Disability-Adjusted Life Years)	Estonia	Both	All ages	Glaucoma	Number	2021	98.7403432675067	155.054173468041	57.7507027999625
877	DALYs (Disability-Adjusted Life Years)	Eswatini	Both	All ages	Glaucoma	Number	2021	110.213264928398	173.927736014803	65.6577288256272
878	DALYs (Disability-Adjusted Life Years)	Ethiopia	Both	All ages	Glaucoma	Number	2021	13152.3393506964	19459.0957563804	8454.43491927824
879	DALYs (Disability-Adjusted Life Years)	Fiji	Both	All ages	Glaucoma	Number	2021	78.4861017175742	124.646770017809	45.1604493923686
880	DALYs (Disability-Adjusted Life Years)	Finland	Both	All ages	Glaucoma	Number	2021	906.708667614071	1413.44106055194	542.270172048774
881	DALYs (Disability-Adjusted Life Years)	France	Both	All ages	Glaucoma	Number	2021	8170.98361922975	12492.4123080688	4933.0729916798
882	DALYs (Disability-Adjusted Life Years)	Gabon	Both	All ages	Glaucoma	Number	2021	129.952348094049	201.249114058216	79.1828991089319
883	DALYs (Disability-Adjusted Life Years)	Gambia	Both	All ages	Glaucoma	Number	2021	138.896649468984	213.673614496754	82.9667557524288
884	DALYs (Disability-Adjusted Life Years)	Georgia	Both	All ages	Glaucoma	Number	2021	680.694416085799	1068.77598978905	409.862287066255
885	DALYs (Disability-Adjusted Life Years)	Germany	Both	All ages	Glaucoma	Number	2021	11470.6795557217	17521.1463481249	7082.50406873561
886	DALYs (Disability-Adjusted Life Years)	Ghana	Both	All ages	Glaucoma	Number	2021	2273.3535797487	3274.01437328592	1489.1689777439
887	DALYs (Disability-Adjusted Life Years)	Greece	Both	All ages	Glaucoma	Number	2021	1718.55277241693	2695.5379390545	1042.36809085141
888	DALYs (Disability-Adjusted Life Years)	Greenland	Both	All ages	Glaucoma	Number	2021	3.24129926554938	5.23637348544614	1.86079050554277
889	DALYs (Disability-Adjusted Life Years)	Grenada	Both	All ages	Glaucoma	Number	2021	11.5497471929937	18.0651170879942	6.86423910616361
890	DALYs (Disability-Adjusted Life Years)	Guam	Both	All ages	Glaucoma	Number	2021	17.9493902968666	28.5222250179237	10.5402555998863
891	DALYs (Disability-Adjusted Life Years)	Guatemala	Both	All ages	Glaucoma	Number	2021	1307.59202174346	2001.36548426049	795.216063022459
892	DALYs (Disability-Adjusted Life Years)	Guinea	Both	All ages	Glaucoma	Number	2021	1581.39027147614	2385.64586634475	980.210598335978
893	DALYs (Disability-Adjusted Life Years)	Guinea-Bissau	Both	All ages	Glaucoma	Number	2021	137.35012284404	212.914630534671	83.9841225483135
894	DALYs (Disability-Adjusted Life Years)	Guyana	Both	All ages	Glaucoma	Number	2021	71.4877039130718	113.751680696063	42.5812611277388
895	DALYs (Disability-Adjusted Life Years)	Haiti	Both	All ages	Glaucoma	Number	2021	1062.63245446562	1680.96581672511	622.603859768069
896	DALYs (Disability-Adjusted Life Years)	Honduras	Both	All ages	Glaucoma	Number	2021	666.138300463104	1019.86955600571	413.109016237381
897	DALYs (Disability-Adjusted Life Years)	Hungary	Both	All ages	Glaucoma	Number	2021	1060.42495197166	1660.02324187852	631.42333308295
898	DALYs (Disability-Adjusted Life Years)	Iceland	Both	All ages	Glaucoma	Number	2021	41.3959364762884	65.0285448830493	24.0989655365362
899	DALYs (Disability-Adjusted Life Years)	India	Both	All ages	Glaucoma	Number	2021	127993.066066062	181416.055408081	86380.9179005285
900	DALYs (Disability-Adjusted Life Years)	Indonesia	Both	All ages	Glaucoma	Number	2021	14292.0157580214	21009.4514676937	9201.70473766073
901	DALYs (Disability-Adjusted Life Years)	Iran (Islamic Republic of)	Both	All ages	Glaucoma	Number	2021	24325.8495297488	34933.3079393503	16221.5843575806
902	DALYs (Disability-Adjusted Life Years)	Iraq	Both	All ages	Glaucoma	Number	2021	4111.56044930143	6288.95342237891	2502.12539972345
903	DALYs (Disability-Adjusted Life Years)	Ireland	Both	All ages	Glaucoma	Number	2021	452.533946385222	703.319891878817	271.855090243577
904	DALYs (Disability-Adjusted Life Years)	Israel	Both	All ages	Glaucoma	Number	2021	840.362414932347	1299.09079518536	509.902362223242
905	DALYs (Disability-Adjusted Life Years)	Italy	Both	All ages	Glaucoma	Number	2021	24763.8032616662	35986.6381097375	16003.1709811712
906	DALYs (Disability-Adjusted Life Years)	Jamaica	Both	All ages	Glaucoma	Number	2021	372.011424397263	571.242853839644	224.49506081956
907	DALYs (Disability-Adjusted Life Years)	Japan	Both	All ages	Glaucoma	Number	2021	27818.8816346851	39746.603925661	18563.8832981227
908	DALYs (Disability-Adjusted Life Years)	Jordan	Both	All ages	Glaucoma	Number	2021	1031.41759371771	1577.9899495738	632.041819490638
909	DALYs (Disability-Adjusted Life Years)	Kazakhstan	Both	All ages	Glaucoma	Number	2021	1496.83540851239	2353.65272880321	895.182053464239
910	DALYs (Disability-Adjusted Life Years)	Kenya	Both	All ages	Glaucoma	Number	2021	4300.32991309017	6310.90707633849	2834.09927628133
911	DALYs (Disability-Adjusted Life Years)	Kiribati	Both	All ages	Glaucoma	Number	2021	6.69943772862711	10.6775341572516	3.87962939416634
912	DALYs (Disability-Adjusted Life Years)	Kuwait	Both	All ages	Glaucoma	Number	2021	347.161032904244	530.006279989314	215.699216666772
913	DALYs (Disability-Adjusted Life Years)	Kyrgyzstan	Both	All ages	Glaucoma	Number	2021	538.816964098801	844.392546885916	319.387259439834
914	DALYs (Disability-Adjusted Life Years)	Lao People's Democratic Republic	Both	All ages	Glaucoma	Number	2021	187.499441888408	290.646896872496	112.419477158923
915	DALYs (Disability-Adjusted Life Years)	Latvia	Both	All ages	Glaucoma	Number	2021	227.689015119347	352.401630983495	133.751037428464
916	DALYs (Disability-Adjusted Life Years)	Lebanon	Both	All ages	Glaucoma	Number	2021	1138.56642851479	1720.81110860788	698.564623082561
917	DALYs (Disability-Adjusted Life Years)	Lesotho	Both	All ages	Glaucoma	Number	2021	263.135057768985	414.799193802769	156.659193240843
918	DALYs (Disability-Adjusted Life Years)	Liberia	Both	All ages	Glaucoma	Number	2021	409.030304826917	618.113001379731	251.279962180819
919	DALYs (Disability-Adjusted Life Years)	Libya	Both	All ages	Glaucoma	Number	2021	1318.66251876	2005.87092007309	810.825049588734
920	DALYs (Disability-Adjusted Life Years)	Lithuania	Both	All ages	Glaucoma	Number	2021	323.773230186869	502.113402003483	195.846585816952
921	DALYs (Disability-Adjusted Life Years)	Luxembourg	Both	All ages	Glaucoma	Number	2021	59.4289745472761	92.4457552860669	35.6078178249247
922	DALYs (Disability-Adjusted Life Years)	Madagascar	Both	All ages	Glaucoma	Number	2021	1707.26520586015	2540.98899114723	1098.05280946546
923	DALYs (Disability-Adjusted Life Years)	Malawi	Both	All ages	Glaucoma	Number	2021	1649.74748274204	2497.01278935368	1029.59315927854
924	DALYs (Disability-Adjusted Life Years)	Malaysia	Both	All ages	Glaucoma	Number	2021	1359.74431723751	2125.24349887918	822.405987223904
925	DALYs (Disability-Adjusted Life Years)	Maldives	Both	All ages	Glaucoma	Number	2021	18.3411085729878	28.2701856063628	11.1561641794903
926	DALYs (Disability-Adjusted Life Years)	Mali	Both	All ages	Glaucoma	Number	2021	2361.95489619783	3597.03427927661	1472.35549007668
927	DALYs (Disability-Adjusted Life Years)	Malta	Both	All ages	Glaucoma	Number	2021	65.2681913587217	100.999755951244	39.8938029972232
928	DALYs (Disability-Adjusted Life Years)	Marshall Islands	Both	All ages	Glaucoma	Number	2021	2.49758925035209	3.97273417130766	1.45340051440498
929	DALYs (Disability-Adjusted Life Years)	Mauritania	Both	All ages	Glaucoma	Number	2021	470.866534299303	710.845565151579	291.704728312257
930	DALYs (Disability-Adjusted Life Years)	Mauritius	Both	All ages	Glaucoma	Number	2021	102.269423609323	157.486661607361	61.6811242673504
931	DALYs (Disability-Adjusted Life Years)	Mexico	Both	All ages	Glaucoma	Number	2021	13010.4554053387	18269.5204385273	8890.44824587477
932	DALYs (Disability-Adjusted Life Years)	Micronesia (Federated States of)	Both	All ages	Glaucoma	Number	2021	6.24527772460168	10.1880122144528	3.59396222500697
933	DALYs (Disability-Adjusted Life Years)	Monaco	Both	All ages	Glaucoma	Number	2021	6.24915876122477	9.57042513630575	3.71114585322146
934	DALYs (Disability-Adjusted Life Years)	Mongolia	Both	All ages	Glaucoma	Number	2021	270.113790651766	434.692474485038	156.943596001595
935	DALYs (Disability-Adjusted Life Years)	Montenegro	Both	All ages	Glaucoma	Number	2021	31.3208094379045	49.7824467834663	18.422064456718
936	DALYs (Disability-Adjusted Life Years)	Morocco	Both	All ages	Glaucoma	Number	2021	5263.11941158168	7904.76667748115	3297.24004793549
937	DALYs (Disability-Adjusted Life Years)	Mozambique	Both	All ages	Glaucoma	Number	2021	2009.28956591182	3013.81330878483	1235.82043028288
938	DALYs (Disability-Adjusted Life Years)	Myanmar	Both	All ages	Glaucoma	Number	2021	4258.18829783448	6927.15991052065	2342.74560342531
939	DALYs (Disability-Adjusted Life Years)	Namibia	Both	All ages	Glaucoma	Number	2021	274.040577286164	430.077398907912	162.794992129485
940	DALYs (Disability-Adjusted Life Years)	Nauru	Both	All ages	Glaucoma	Number	2021	0.458542065712097	0.722131245278329	0.266873581885537
941	DALYs (Disability-Adjusted Life Years)	Nepal	Both	All ages	Glaucoma	Number	2021	1365.30062024635	2029.46295734726	836.503499233928
942	DALYs (Disability-Adjusted Life Years)	Netherlands	Both	All ages	Glaucoma	Number	2021	1880.41752293601	2931.99744125026	1107.23668124061
943	DALYs (Disability-Adjusted Life Years)	New Zealand	Both	All ages	Glaucoma	Number	2021	491.590886221988	728.353331231429	316.56925869543
944	DALYs (Disability-Adjusted Life Years)	Nicaragua	Both	All ages	Glaucoma	Number	2021	556.232555111493	851.012177165151	342.976342172042
945	DALYs (Disability-Adjusted Life Years)	Niger	Both	All ages	Glaucoma	Number	2021	2601.40588855129	4056.78026028729	1572.0402654004
946	DALYs (Disability-Adjusted Life Years)	Nigeria	Both	All ages	Glaucoma	Number	2021	25559.9547834	36810.5910487189	17088.3083768719
947	DALYs (Disability-Adjusted Life Years)	Niue	Both	All ages	Glaucoma	Number	2021	0.173493411865447	0.270149437911396	0.102877966263528
948	DALYs (Disability-Adjusted Life Years)	North Macedonia	Both	All ages	Glaucoma	Number	2021	107.455541935444	172.34006665015	62.3036228040495
949	DALYs (Disability-Adjusted Life Years)	Northern Mariana Islands	Both	All ages	Glaucoma	Number	2021	3.29910605847533	5.26275238339198	1.92400767253618
950	DALYs (Disability-Adjusted Life Years)	Norway	Both	All ages	Glaucoma	Number	2021	549.194604949792	791.535956309331	362.328035957275
951	DALYs (Disability-Adjusted Life Years)	Oman	Both	All ages	Glaucoma	Number	2021	312.194591763947	478.484417259403	191.703419576744
952	DALYs (Disability-Adjusted Life Years)	Pakistan	Both	All ages	Glaucoma	Number	2021	12984.5810588005	19012.8408363246	8517.06965258583
953	DALYs (Disability-Adjusted Life Years)	Palau	Both	All ages	Glaucoma	Number	2021	1.52633865258695	2.41425498496173	0.889981607290777
954	DALYs (Disability-Adjusted Life Years)	Palestine	Both	All ages	Glaucoma	Number	2021	314.430628651076	481.084500991516	188.564618407682
955	DALYs (Disability-Adjusted Life Years)	Panama	Both	All ages	Glaucoma	Number	2021	484.658560293879	740.192819576235	293.887732093899
956	DALYs (Disability-Adjusted Life Years)	Papua New Guinea	Both	All ages	Glaucoma	Number	2021	377.758167450796	617.127883227084	214.596224179279
957	DALYs (Disability-Adjusted Life Years)	Paraguay	Both	All ages	Glaucoma	Number	2021	742.288400372601	1095.33662785063	470.605685913691
958	DALYs (Disability-Adjusted Life Years)	Peru	Both	All ages	Glaucoma	Number	2021	5087.90383481077	7755.65792934886	3162.48516326822
959	DALYs (Disability-Adjusted Life Years)	Philippines	Both	All ages	Glaucoma	Number	2021	6027.61930213358	8772.0678897479	3960.3666526976
960	DALYs (Disability-Adjusted Life Years)	Poland	Both	All ages	Glaucoma	Number	2021	2591.51959627696	3711.05181122982	1721.65751555128
961	DALYs (Disability-Adjusted Life Years)	Portugal	Both	All ages	Glaucoma	Number	2021	1853.15376346863	2860.29457066045	1136.79623558247
962	DALYs (Disability-Adjusted Life Years)	Puerto Rico	Both	All ages	Glaucoma	Number	2021	725.661449465475	1103.42490522265	448.204158362755
963	DALYs (Disability-Adjusted Life Years)	Qatar	Both	All ages	Glaucoma	Number	2021	119.132154572806	189.185952761275	70.5213555299475
964	DALYs (Disability-Adjusted Life Years)	Republic of Korea	Both	All ages	Glaucoma	Number	2021	6025.76462636104	9233.18031526643	3629.94925135373
965	DALYs (Disability-Adjusted Life Years)	Republic of Moldova	Both	All ages	Glaucoma	Number	2021	352.721251220745	535.866688961806	218.996401055259
966	DALYs (Disability-Adjusted Life Years)	Romania	Both	All ages	Glaucoma	Number	2021	1593.27760029815	2531.19968255346	929.631484517907
967	DALYs (Disability-Adjusted Life Years)	Russian Federation	Both	All ages	Glaucoma	Number	2021	18339.0885934561	26535.7024581965	12053.5297197088
968	DALYs (Disability-Adjusted Life Years)	Rwanda	Both	All ages	Glaucoma	Number	2021	870.096162278917	1280.26815143238	563.492514113523
969	DALYs (Disability-Adjusted Life Years)	Saint Kitts and Nevis	Both	All ages	Glaucoma	Number	2021	6.09444398893987	9.68503261553474	3.60971856853556
970	DALYs (Disability-Adjusted Life Years)	Saint Lucia	Both	All ages	Glaucoma	Number	2021	26.3552787533186	40.6400576209729	16.0349867674444
971	DALYs (Disability-Adjusted Life Years)	Saint Vincent and the Grenadines	Both	All ages	Glaucoma	Number	2021	17.3141659895239	26.979069695918	10.5771513051426
972	DALYs (Disability-Adjusted Life Years)	Samoa	Both	All ages	Glaucoma	Number	2021	12.4148049451919	19.5699839614614	7.23892005057763
973	DALYs (Disability-Adjusted Life Years)	San Marino	Both	All ages	Glaucoma	Number	2021	5.21282531964601	8.06521969030851	3.18919269630363
974	DALYs (Disability-Adjusted Life Years)	Sao Tome and Principe	Both	All ages	Glaucoma	Number	2021	22.3539060660587	33.9728008019017	13.9360699525498
975	DALYs (Disability-Adjusted Life Years)	Saudi Arabia	Both	All ages	Glaucoma	Number	2021	3336.75132069445	5222.91807857655	1992.51733944627
976	DALYs (Disability-Adjusted Life Years)	Senegal	Both	All ages	Glaucoma	Number	2021	1806.914696784	2710.70948460311	1119.11175967847
977	DALYs (Disability-Adjusted Life Years)	Serbia	Both	All ages	Glaucoma	Number	2021	624.325452920147	989.256433151652	368.012549351766
978	DALYs (Disability-Adjusted Life Years)	Seychelles	Both	All ages	Glaucoma	Number	2021	6.27120643231798	9.72051820019381	3.84517498088564
979	DALYs (Disability-Adjusted Life Years)	Sierra Leone	Both	All ages	Glaucoma	Number	2021	870.048933351949	1328.62513439064	532.576425884844
980	DALYs (Disability-Adjusted Life Years)	Singapore	Both	All ages	Glaucoma	Number	2021	655.844917399812	1014.85385970553	391.95513956974
981	DALYs (Disability-Adjusted Life Years)	Slovakia	Both	All ages	Glaucoma	Number	2021	339.353320571174	546.937534884797	196.265570577616
982	DALYs (Disability-Adjusted Life Years)	Slovenia	Both	All ages	Glaucoma	Number	2021	150.473751396857	237.922409839307	89.0039874495317
983	DALYs (Disability-Adjusted Life Years)	Solomon Islands	Both	All ages	Glaucoma	Number	2021	35.3766312414562	56.7101673277289	20.2857398989603
984	DALYs (Disability-Adjusted Life Years)	Somalia	Both	All ages	Glaucoma	Number	2021	1176.0100703888	1832.55470435498	710.718023545839
985	DALYs (Disability-Adjusted Life Years)	South Africa	Both	All ages	Glaucoma	Number	2021	9275.20997704109	13578.4318204418	6015.82751391882
986	DALYs (Disability-Adjusted Life Years)	South Sudan	Both	All ages	Glaucoma	Number	2021	478.907101571429	764.118062657614	277.566687085664
987	DALYs (Disability-Adjusted Life Years)	Spain	Both	All ages	Glaucoma	Number	2021	15101.6970497145	22922.2004060498	9408.44573109455
988	DALYs (Disability-Adjusted Life Years)	Sri Lanka	Both	All ages	Glaucoma	Number	2021	1303.23787772158	1982.20973342002	804.417025834531
989	DALYs (Disability-Adjusted Life Years)	Sudan	Both	All ages	Glaucoma	Number	2021	4223.47547151554	6450.45423112321	2575.1292723059
990	DALYs (Disability-Adjusted Life Years)	Suriname	Both	All ages	Glaucoma	Number	2021	94.7219521995358	143.886178100474	58.5235912746558
991	DALYs (Disability-Adjusted Life Years)	Sweden	Both	All ages	Glaucoma	Number	2021	723.672708318223	1103.58006731755	442.216709894914
992	DALYs (Disability-Adjusted Life Years)	Switzerland	Both	All ages	Glaucoma	Number	2021	1046.31235012441	1623.64181161968	634.200994410432
993	DALYs (Disability-Adjusted Life Years)	Syrian Arab Republic	Both	All ages	Glaucoma	Number	2021	2597.9919728144	3957.43845441401	1572.88365071693
994	DALYs (Disability-Adjusted Life Years)	Taiwan (Province of China)	Both	All ages	Glaucoma	Number	2021	262.415889085852	450.693456695006	138.789141849544
995	DALYs (Disability-Adjusted Life Years)	Tajikistan	Both	All ages	Glaucoma	Number	2021	652.156937148624	1041.33264491429	380.543775321543
996	DALYs (Disability-Adjusted Life Years)	Thailand	Both	All ages	Glaucoma	Number	2021	4771.34464192189	7250.93590368276	2933.09655766438
997	DALYs (Disability-Adjusted Life Years)	Timor-Leste	Both	All ages	Glaucoma	Number	2021	108.145566157322	169.965824514463	64.7041771770835
998	DALYs (Disability-Adjusted Life Years)	Togo	Both	All ages	Glaucoma	Number	2021	749.422933083922	1131.37868751195	461.382491929676
999	DALYs (Disability-Adjusted Life Years)	Tokelau	Both	All ages	Glaucoma	Number	2021	0.147012462338443	0.228911210233133	0.087472734330971
1000	DALYs (Disability-Adjusted Life Years)	Tonga	Both	All ages	Glaucoma	Number	2021	6.53777261286876	10.1766729466835	3.83058662408287
1001	DALYs (Disability-Adjusted Life Years)	Trinidad and Tobago	Both	All ages	Glaucoma	Number	2021	182.814769330097	279.51022266728	113.02965633926
1002	DALYs (Disability-Adjusted Life Years)	Tunisia	Both	All ages	Glaucoma	Number	2021	2598.21797584365	4000.86592976791	1589.52413794866
1003	DALYs (Disability-Adjusted Life Years)	Turkey	Both	All ages	Glaucoma	Number	2021	11957.9418269685	18314.5400928836	7358.99949151333
1004	DALYs (Disability-Adjusted Life Years)	Turkmenistan	Both	All ages	Glaucoma	Number	2021	277.945486839672	443.421874019252	159.985635871359
1005	DALYs (Disability-Adjusted Life Years)	Tuvalu	Both	All ages	Glaucoma	Number	2021	1.00436011748654	1.5955683188558	0.582314095848187
1006	DALYs (Disability-Adjusted Life Years)	Uganda	Both	All ages	Glaucoma	Number	2021	2193.29812485067	3272.06557866375	1385.08434857114
1007	DALYs (Disability-Adjusted Life Years)	Ukraine	Both	All ages	Glaucoma	Number	2021	4804.46057980423	7127.71269233354	3008.49527796988
1008	DALYs (Disability-Adjusted Life Years)	United Arab Emirates	Both	All ages	Glaucoma	Number	2021	390.381186990721	637.90591359019	226.523843320053
1009	DALYs (Disability-Adjusted Life Years)	United Kingdom	Both	All ages	Glaucoma	Number	2021	8325.51604711725	12051.823298208	5481.80211720811
1010	DALYs (Disability-Adjusted Life Years)	United Republic of Tanzania	Both	All ages	Glaucoma	Number	2021	6279.40911974791	9380.84081034535	3952.49931623002
1011	DALYs (Disability-Adjusted Life Years)	United States Virgin Islands	Both	All ages	Glaucoma	Number	2021	19.3413872665032	29.752697949373	11.7298466450501
1012	DALYs (Disability-Adjusted Life Years)	United States of America	Both	All ages	Glaucoma	Number	2021	29604.3954069366	42655.0344637817	19815.4297057984
1013	DALYs (Disability-Adjusted Life Years)	Uruguay	Both	All ages	Glaucoma	Number	2021	360.5412055957	545.598378568716	221.051425395644
1014	DALYs (Disability-Adjusted Life Years)	Uzbekistan	Both	All ages	Glaucoma	Number	2021	2549.65738902806	4058.3307626366	1495.00684688202
1015	DALYs (Disability-Adjusted Life Years)	Vanuatu	Both	All ages	Glaucoma	Number	2021	10.9254121481213	17.3299363561761	6.39388011514527
1016	DALYs (Disability-Adjusted Life Years)	Venezuela (Bolivarian Republic of)	Both	All ages	Glaucoma	Number	2021	3178.21016836749	4830.92540233917	1956.20236330087
1017	DALYs (Disability-Adjusted Life Years)	Viet Nam	Both	All ages	Glaucoma	Number	2021	5527.33576954404	8410.15328489633	3456.64435878062
1018	DALYs (Disability-Adjusted Life Years)	Yemen	Both	All ages	Glaucoma	Number	2021	2317.92450006265	3619.86293844605	1396.0562580507
1019	DALYs (Disability-Adjusted Life Years)	Zambia	Both	All ages	Glaucoma	Number	2021	1247.35984838987	1880.25735601608	786.23744584192
1020	DALYs (Disability-Adjusted Life Years)	Zimbabwe	Both	All ages	Glaucoma	Number	2021	996.611352060764	1484.57159769723	632.969694206296
1021	Prevalence	Afghanistan	Both	All ages	Glaucoma	Number	2021	17420.3670339061	24060.1680938652	12350.9916996735
1022	Prevalence	Albania	Both	All ages	Glaucoma	Number	2021	1917.83128421257	2550.85138197651	1420.10284390901
1023	Prevalence	Algeria	Both	All ages	Glaucoma	Number	2021	64137.4326547318	83904.9017782359	48422.5695880279
1024	Prevalence	American Samoa	Both	All ages	Glaucoma	Number	2021	29.9430323188116	39.7551257880767	22.3069012347804
1025	Prevalence	Andorra	Both	All ages	Glaucoma	Number	2021	81.014710466929	105.660278306515	61.3035617869301
1026	Prevalence	Angola	Both	All ages	Glaucoma	Number	2021	17676.1227451795	23246.5318925252	13300.9647150825
1027	Prevalence	Antigua and Barbuda	Both	All ages	Glaucoma	Number	2021	98.1089924885447	130.138564800428	73.5727505247401
1028	Prevalence	Argentina	Both	All ages	Glaucoma	Number	2021	37447.3411215189	49124.0876112589	28323.6153734824
1029	Prevalence	Armenia	Both	All ages	Glaucoma	Number	2021	4357.79784456366	5815.25498384405	3230.04441505541
1030	Prevalence	Australia	Both	All ages	Glaucoma	Number	2021	25489.015787141	33267.3198638061	19278.5623704494
1031	Prevalence	Austria	Both	All ages	Glaucoma	Number	2021	10750.7726832564	14058.2299175851	8108.49606775256
1032	Prevalence	Azerbaijan	Both	All ages	Glaucoma	Number	2021	8723.4308296419	11645.9664960512	6509.08437160913
1033	Prevalence	Bahamas	Both	All ages	Glaucoma	Number	2021	362.18166562772	478.444227190222	272.610199224989
1034	Prevalence	Bahrain	Both	All ages	Glaucoma	Number	2021	1060.43408400831	1398.59544331328	797.837669003464
1035	Prevalence	Bangladesh	Both	All ages	Glaucoma	Number	2021	96599.7977879918	128209.113189645	71956.5409928376
1036	Prevalence	Barbados	Both	All ages	Glaucoma	Number	2021	256.890394309087	335.207520606935	195.094023222678
1037	Prevalence	Belarus	Both	All ages	Glaucoma	Number	2021	8906.69882177978	11974.3337244218	6600.58307932459
1038	Prevalence	Belgium	Both	All ages	Glaucoma	Number	2021	14297.7823185033	18575.4462134987	10794.3485019361
1039	Prevalence	Belize	Both	All ages	Glaucoma	Number	2021	308.32884817203	409.997393731663	229.257797941947
1040	Prevalence	Benin	Both	All ages	Glaucoma	Number	2021	11746.4620164459	15295.053380243	8910.68896788502
1041	Prevalence	Bermuda	Both	All ages	Glaucoma	Number	2021	133.323185083724	175.171658947111	101.344510025017
1042	Prevalence	Bhutan	Both	All ages	Glaucoma	Number	2021	380.111465184259	497.352601725359	292.729568053653
1043	Prevalence	Bolivia (Plurinational State of)	Both	All ages	Glaucoma	Number	2021	11569.611629288	15450.5554437925	8535.09906217764
1044	Prevalence	Bosnia and Herzegovina	Both	All ages	Glaucoma	Number	2021	2602.86125447742	3485.03086117178	1942.86966985489
1045	Prevalence	Botswana	Both	All ages	Glaucoma	Number	2021	3066.019769991	4182.09558726721	2225.90713685699
1046	Prevalence	Brazil	Both	All ages	Glaucoma	Number	2021	411754.883401277	516675.469413038	326604.482199479
1047	Prevalence	Brunei Darussalam	Both	All ages	Glaucoma	Number	2021	158.906123730494	208.609538647577	120.603130030158
1048	Prevalence	Bulgaria	Both	All ages	Glaucoma	Number	2021	4819.93954545876	6484.36420911661	3586.51206125179
1049	Prevalence	Burkina Faso	Both	All ages	Glaucoma	Number	2021	18789.6060651756	25039.8221390754	13931.6142217202
1050	Prevalence	Burundi	Both	All ages	Glaucoma	Number	2021	6331.73005336603	8164.61227593357	4902.35715692926
1051	Prevalence	Cabo Verde	Both	All ages	Glaucoma	Number	2021	681.86932974874	897.827251698227	513.819373684779
1052	Prevalence	Cambodia	Both	All ages	Glaucoma	Number	2021	7242.02270182456	9756.31804255508	5378.92954324742
1053	Prevalence	Cameroon	Both	All ages	Glaucoma	Number	2021	21943.7495227563	28361.4209181808	16847.1445424059
1054	Prevalence	Canada	Both	All ages	Glaucoma	Number	2021	33741.5715358439	44118.2965499448	25460.967212208
1055	Prevalence	Central African Republic	Both	All ages	Glaucoma	Number	2021	1780.56481609232	2329.58596832921	1330.66955086603
1056	Prevalence	Chad	Both	All ages	Glaucoma	Number	2021	13250.771998999	17307.1108686602	9972.66124413847
1057	Prevalence	Chile	Both	All ages	Glaucoma	Number	2021	16503.5608004058	22138.6328908339	12248.9131055577
1058	Prevalence	China	Both	All ages	Glaucoma	Number	2021	1119892.27132267	1438619.42215158	867036.498388958
1059	Prevalence	Colombia	Both	All ages	Glaucoma	Number	2021	69173.716900597	91470.7945630598	51901.9314156108
1060	Prevalence	Comoros	Both	All ages	Glaucoma	Number	2021	983.139246095434	1285.57936935723	748.685098389283
1061	Prevalence	Congo	Both	All ages	Glaucoma	Number	2021	4188.76694569297	5559.80044687779	3161.78151565207
1062	Prevalence	Cook Islands	Both	All ages	Glaucoma	Number	2021	26.1010691615245	35.2614267247799	18.9673562234186
1063	Prevalence	Costa Rica	Both	All ages	Glaucoma	Number	2021	5650.99733638865	7476.67003626966	4205.52772611191
1064	Prevalence	Coted'Ivoire	Both	All ages	Glaucoma	Number	2021	22291.1157104464	29490.4696273281	16864.3764057292
1065	Prevalence	Croatia	Both	All ages	Glaucoma	Number	2021	3625.05717078533	4848.69738366077	2695.56815272012
1066	Prevalence	Cuba	Both	All ages	Glaucoma	Number	2021	29326.4155459592	38981.2267092842	22076.2924864669
1067	Prevalence	Cyprus	Both	All ages	Glaucoma	Number	2021	994.518772913917	1301.54493779976	751.040494560106
1068	Prevalence	Czechia	Both	All ages	Glaucoma	Number	2021	8272.98712876277	11076.9968353385	6142.70833729772
1069	Prevalence	Democratic People's Republic of Korea	Both	All ages	Glaucoma	Number	2021	9407.40450913276	13231.7521131749	6620.27152749085
1070	Prevalence	Democratic Republic of the Congo	Both	All ages	Glaucoma	Number	2021	32012.1058784099	41492.3681794736	24669.6255932849
1071	Prevalence	Denmark	Both	All ages	Glaucoma	Number	2021	6486.00182808772	8428.65919037927	4932.86779042061
1072	Prevalence	Djibouti	Both	All ages	Glaucoma	Number	2021	1122.33610715923	1474.2591252299	853.970235267009
1073	Prevalence	Dominica	Both	All ages	Glaucoma	Number	2021	86.5473018689396	114.612766916181	65.0146307667699
1074	Prevalence	Dominican Republic	Both	All ages	Glaucoma	Number	2021	13727.757986484	18049.4090478222	10316.1691546304
1075	Prevalence	Ecuador	Both	All ages	Glaucoma	Number	2021	15652.1324793889	20791.6122901704	11605.3453008859
1076	Prevalence	Egypt	Both	All ages	Glaucoma	Number	2021	99232.885139065	130589.017748509	74942.6723927373
1077	Prevalence	El Salvador	Both	All ages	Glaucoma	Number	2021	10103.4244635422	13324.2094924572	7623.83456785788
1078	Prevalence	Equatorial Guinea	Both	All ages	Glaucoma	Number	2021	673.842757216604	894.690886764247	502.569353889465
1079	Prevalence	Eritrea	Both	All ages	Glaucoma	Number	2021	4981.71316209198	6645.54402492759	3725.02437022507
1080	Prevalence	Estonia	Both	All ages	Glaucoma	Number	2021	1076.28424328315	1436.25740971844	806.900222324454
1081	Prevalence	Eswatini	Both	All ages	Glaucoma	Number	2021	900.064045049437	1202.04227899557	660.052761569212
1082	Prevalence	Ethiopia	Both	All ages	Glaucoma	Number	2021	92388.9114288228	118456.766330935	71387.5398002716
1083	Prevalence	Fiji	Both	All ages	Glaucoma	Number	2021	654.551962266545	880.297347519431	479.829734494996
1084	Prevalence	Finland	Both	All ages	Glaucoma	Number	2021	8098.45277186207	10534.4953378119	6106.48843388716
1085	Prevalence	France	Both	All ages	Glaucoma	Number	2021	72879.8537611124	95297.1442438926	55204.0695495507
1086	Prevalence	Gabon	Both	All ages	Glaucoma	Number	2021	1461.66340593364	1915.31720543609	1110.28758667333
1087	Prevalence	Gambia	Both	All ages	Glaucoma	Number	2021	1319.46057225868	1776.27369510554	978.366760215862
1088	Prevalence	Georgia	Both	All ages	Glaucoma	Number	2021	6495.19113882547	8612.4869483551	4838.3047304156
1089	Prevalence	Germany	Both	All ages	Glaucoma	Number	2021	108769.934840577	142264.884421944	82442.0681775513
1090	Prevalence	Ghana	Both	All ages	Glaucoma	Number	2021	30321.7175246071	40071.0762372248	22751.2479248077
1091	Prevalence	Greece	Both	All ages	Glaucoma	Number	2021	15659.9925678083	20741.3083100602	11637.7314060131
1092	Prevalence	Greenland	Both	All ages	Glaucoma	Number	2021	26.9668466754067	35.8213983664137	20.1883864369181
1093	Prevalence	Grenada	Both	All ages	Glaucoma	Number	2021	109.711473376886	144.454696608626	82.4969856730497
1094	Prevalence	Guam	Both	All ages	Glaucoma	Number	2021	162.927550666837	216.996431133788	120.681865051428
1095	Prevalence	Guatemala	Both	All ages	Glaucoma	Number	2021	13121.0533750921	17242.5423853039	9868.66460352353
1096	Prevalence	Guinea	Both	All ages	Glaucoma	Number	2021	14186.6317707203	18604.4847882354	10664.5326181726
1097	Prevalence	Guinea-Bissau	Both	All ages	Glaucoma	Number	2021	1387.61274659369	1839.67685094912	1033.42271645179
1098	Prevalence	Guyana	Both	All ages	Glaucoma	Number	2021	652.058385912629	865.827910200357	487.008932301075
1099	Prevalence	Haiti	Both	All ages	Glaucoma	Number	2021	8682.02242083115	11743.4066442682	6291.75255582001
1100	Prevalence	Honduras	Both	All ages	Glaucoma	Number	2021	7534.84096825693	9913.13813503	5663.86609051378
1101	Prevalence	Hungary	Both	All ages	Glaucoma	Number	2021	10382.1159867181	13837.3669801051	7721.21910327429
1102	Prevalence	Iceland	Both	All ages	Glaucoma	Number	2021	357.79140272101	479.701568316471	258.483610209944
1103	Prevalence	India	Both	All ages	Glaucoma	Number	2021	1372410.28749167	1746866.17437606	1070404.85553445
1104	Prevalence	Indonesia	Both	All ages	Glaucoma	Number	2021	143151.406794909	186417.655212728	108608.521008878
1105	Prevalence	Iran (Islamic Republic of)	Both	All ages	Glaucoma	Number	2021	205137.924422596	252414.694654083	164672.28905676
1106	Prevalence	Iraq	Both	All ages	Glaucoma	Number	2021	37842.2017874566	49916.7415513723	28275.5928783049
1107	Prevalence	Ireland	Both	All ages	Glaucoma	Number	2021	4103.17323248767	5357.96806058421	3092.98120252499
1108	Prevalence	Israel	Both	All ages	Glaucoma	Number	2021	7315.00089190006	9531.06932684534	5483.64425504105
1109	Prevalence	Italy	Both	All ages	Glaucoma	Number	2021	184911.853385788	231844.732355282	145251.975571328
1110	Prevalence	Jamaica	Both	All ages	Glaucoma	Number	2021	3480.28231911947	4598.92300533583	2603.72576986958
1111	Prevalence	Japan	Both	All ages	Glaucoma	Number	2021	259039.586398448	319120.594919046	209634.266029267
1112	Prevalence	Jordan	Both	All ages	Glaucoma	Number	2021	10511.3551607242	13764.4760504626	7963.62749598392
1113	Prevalence	Kazakhstan	Both	All ages	Glaucoma	Number	2021	14757.3633930309	19580.3363311965	10980.2928933057
1114	Prevalence	Kenya	Both	All ages	Glaucoma	Number	2021	37346.8265283535	46880.5979810209	29520.5255995041
1115	Prevalence	Kiribati	Both	All ages	Glaucoma	Number	2021	54.9766027160961	74.5090281915671	39.7271772815161
1116	Prevalence	Kuwait	Both	All ages	Glaucoma	Number	2021	3486.22016104788	4605.84552352258	2625.7231067757
1117	Prevalence	Kyrgyzstan	Both	All ages	Glaucoma	Number	2021	4699.37378788871	6247.00421972616	3472.03729606338
1118	Prevalence	Lao People's Democratic Republic	Both	All ages	Glaucoma	Number	2021	2230.46661308377	2978.86493050872	1664.21093050923
1119	Prevalence	Latvia	Both	All ages	Glaucoma	Number	2021	2449.66431225123	3285.27402982961	1833.25951043381
1120	Prevalence	Lebanon	Both	All ages	Glaucoma	Number	2021	11352.3248660178	14899.4494656502	8511.47982825817
1121	Prevalence	Lesotho	Both	All ages	Glaucoma	Number	2021	2086.83826218837	2836.752745019	1522.74874864685
1122	Prevalence	Liberia	Both	All ages	Glaucoma	Number	2021	3849.40082144305	5033.31007138334	2906.49085800915
1123	Prevalence	Libya	Both	All ages	Glaucoma	Number	2021	10683.4178030567	14127.7303200027	7966.97672260915
1124	Prevalence	Lithuania	Both	All ages	Glaucoma	Number	2021	3514.27825669876	4698.77162546691	2624.51131195213
1125	Prevalence	Luxembourg	Both	All ages	Glaucoma	Number	2021	548.271549451421	717.189017129452	414.677330268388
1126	Prevalence	Madagascar	Both	All ages	Glaucoma	Number	2021	19262.5885472595	25170.1377973711	14721.5402034322
1127	Prevalence	Malawi	Both	All ages	Glaucoma	Number	2021	16549.570753329	21503.0740661928	12656.1179441067
1128	Prevalence	Malaysia	Both	All ages	Glaucoma	Number	2021	15645.7336165956	21065.47488654	11408.7643876544
1129	Prevalence	Maldives	Both	All ages	Glaucoma	Number	2021	220.586288226782	294.840503579022	164.323502393371
1130	Prevalence	Mali	Both	All ages	Glaucoma	Number	2021	21382.2223960219	28124.5366799832	16206.1277398474
1131	Prevalence	Malta	Both	All ages	Glaucoma	Number	2021	576.927526977597	754.617021045145	436.878685685164
1132	Prevalence	Marshall Islands	Both	All ages	Glaucoma	Number	2021	21.7957335146825	29.1720976832645	15.9307609661826
1133	Prevalence	Mauritania	Both	All ages	Glaucoma	Number	2021	4602.30653551982	6017.16226347163	3465.84640830329
1134	Prevalence	Mauritius	Both	All ages	Glaucoma	Number	2021	1249.67523140612	1686.24678489856	919.460757480409
1135	Prevalence	Mexico	Both	All ages	Glaucoma	Number	2021	144748.08500398	184479.494181568	113498.372574111
1136	Prevalence	Micronesia (Federated States of)	Both	All ages	Glaucoma	Number	2021	52.7254606052449	70.6759748698341	38.589589444629
1137	Prevalence	Monaco	Both	All ages	Glaucoma	Number	2021	56.9705172602529	73.8963736729371	42.881135939905
1138	Prevalence	Mongolia	Both	All ages	Glaucoma	Number	2021	2349.42650035065	3140.24653985078	1722.32398604046
1139	Prevalence	Montenegro	Both	All ages	Glaucoma	Number	2021	352.404487798339	476.40130098886	260.708055659875
1140	Prevalence	Morocco	Both	All ages	Glaucoma	Number	2021	53161.4270684616	70020.4177610106	40218.1155513298
1141	Prevalence	Mozambique	Both	All ages	Glaucoma	Number	2021	17858.9903232389	22879.6477912686	13694.7468704605
1142	Prevalence	Myanmar	Both	All ages	Glaucoma	Number	2021	36478.0351301359	50513.0216757535	25970.2093688659
1143	Prevalence	Namibia	Both	All ages	Glaucoma	Number	2021	2242.59666359258	2965.50999947327	1659.93440924852
1144	Prevalence	Nauru	Both	All ages	Glaucoma	Number	2021	3.90968431648514	5.26440252588571	2.84730864683796
1145	Prevalence	Nepal	Both	All ages	Glaucoma	Number	2021	14895.6152575579	18831.5689962517	11638.7294382373
1146	Prevalence	Netherlands	Both	All ages	Glaucoma	Number	2021	16776.4972330124	21980.5699360377	12604.3665226349
1147	Prevalence	New Zealand	Both	All ages	Glaucoma	Number	2021	4896.92250143971	6133.00089186003	3887.87160227278
1148	Prevalence	Nicaragua	Both	All ages	Glaucoma	Number	2021	5997.41182731071	7891.85634000793	4503.62075708763
1149	Prevalence	Niger	Both	All ages	Glaucoma	Number	2021	21935.4016683752	29008.2924377944	16399.2990872481
1150	Prevalence	Nigeria	Both	All ages	Glaucoma	Number	2021	230434.298948529	286562.62776136	183858.592870879
1151	Prevalence	Niue	Both	All ages	Glaucoma	Number	2021	1.59275947513759	2.11138189054248	1.18723077295948
1152	Prevalence	North Macedonia	Both	All ages	Glaucoma	Number	2021	1173.11599827719	1577.88914175759	866.532183787628
1153	Prevalence	Northern Mariana Islands	Both	All ages	Glaucoma	Number	2021	30.2176811740763	40.1419558115632	22.2681697667441
1154	Prevalence	Norway	Both	All ages	Glaucoma	Number	2021	5223.65175841226	6541.44504347024	4130.53996566398
1155	Prevalence	Oman	Both	All ages	Glaucoma	Number	2021	3298.04494772235	4313.59980303356	2484.45760135807
1156	Prevalence	Pakistan	Both	All ages	Glaucoma	Number	2021	137343.706792916	176278.998888038	106487.411477647
1157	Prevalence	Palau	Both	All ages	Glaucoma	Number	2021	13.9402926058399	18.5759022394013	10.3965548254865
1158	Prevalence	Palestine	Both	All ages	Glaucoma	Number	2021	2813.32403098048	3737.01766054434	2091.99272323438
1159	Prevalence	Panama	Both	All ages	Glaucoma	Number	2021	4701.71672449258	6175.41814140948	3532.46609739849
1160	Prevalence	Papua New Guinea	Both	All ages	Glaucoma	Number	2021	3295.27172394818	4480.99942546751	2374.95668120076
1161	Prevalence	Paraguay	Both	All ages	Glaucoma	Number	2021	8674.04412124441	11119.4414176778	6701.29134447169
1162	Prevalence	Peru	Both	All ages	Glaucoma	Number	2021	50141.2455190873	65850.1965092724	37731.3353917289
1163	Prevalence	Philippines	Both	All ages	Glaucoma	Number	2021	59754.3048484479	76587.978225646	46515.8178350923
1164	Prevalence	Poland	Both	All ages	Glaucoma	Number	2021	29154.5322743368	37121.5063694182	22841.6638251257
1165	Prevalence	Portugal	Both	All ages	Glaucoma	Number	2021	16305.4236140438	21199.5641764855	12287.6190152784
1166	Prevalence	Puerto Rico	Both	All ages	Glaucoma	Number	2021	7586.46048612221	9980.31879599819	5729.3056928733
1167	Prevalence	Qatar	Both	All ages	Glaucoma	Number	2021	1077.48140529461	1430.83493666822	803.906761512619
1168	Prevalence	Republic of Korea	Both	All ages	Glaucoma	Number	2021	57623.0171617871	74921.1837534424	44031.6147744215
1169	Prevalence	Republic of Moldova	Both	All ages	Glaucoma	Number	2021	3864.01805012048	5039.06067163494	2961.56438393756
1170	Prevalence	Romania	Both	All ages	Glaucoma	Number	2021	16658.0098005922	22160.8177510002	12385.6550854433
1171	Prevalence	Russian Federation	Both	All ages	Glaucoma	Number	2021	184206.908776778	230884.309605537	146415.449172376
1172	Prevalence	Rwanda	Both	All ages	Glaucoma	Number	2021	9800.2677488287	12694.4416585091	7545.9556614725
1173	Prevalence	Saint Kitts and Nevis	Both	All ages	Glaucoma	Number	2021	58.973092547568	78.4953380194342	44.3412824029961
1174	Prevalence	Saint Lucia	Both	All ages	Glaucoma	Number	2021	252.100063430206	333.762825047286	188.98381042948
1175	Prevalence	Saint Vincent and the Grenadines	Both	All ages	Glaucoma	Number	2021	160.51891451545	212.469845395978	120.707499642747
1176	Prevalence	Samoa	Both	All ages	Glaucoma	Number	2021	108.339862099888	144.911366898364	79.4463559910627
1177	Prevalence	San Marino	Both	All ages	Glaucoma	Number	2021	47.6179081985935	61.9741529673111	35.8571890098177
1178	Prevalence	Sao Tome and Principe	Both	All ages	Glaucoma	Number	2021	221.30375504794	292.105070818442	167.472949103076
1179	Prevalence	Saudi Arabia	Both	All ages	Glaucoma	Number	2021	31037.295695561	41601.8717598963	23181.9268358026
1180	Prevalence	Senegal	Both	All ages	Glaucoma	Number	2021	18437.4696040576	24096.3046379993	13954.8302373623
1181	Prevalence	Serbia	Both	All ages	Glaucoma	Number	2021	6820.02948118606	9140.73845353318	5090.20703166361
1182	Prevalence	Seychelles	Both	All ages	Glaucoma	Number	2021	74.959531556485	101.149076120183	55.3809751872804
1183	Prevalence	Sierra Leone	Both	All ages	Glaucoma	Number	2021	8042.88491089772	10473.8947289772	6144.1228651848
1184	Prevalence	Singapore	Both	All ages	Glaucoma	Number	2021	6268.40215880302	8149.64917137582	4772.75469285499
1185	Prevalence	Slovakia	Both	All ages	Glaucoma	Number	2021	3741.17566890096	5012.67881858775	2781.79159109069
1186	Prevalence	Slovenia	Both	All ages	Glaucoma	Number	2021	1768.20375158444	2368.52072732077	1315.1963602754
1187	Prevalence	Solomon Islands	Both	All ages	Glaucoma	Number	2021	284.97586728745	387.303228669008	205.468975325929
1188	Prevalence	Somalia	Both	All ages	Glaucoma	Number	2021	8969.9588613906	11937.1295604295	6685.66755427895
1189	Prevalence	South Africa	Both	All ages	Glaucoma	Number	2021	78587.1608441896	99140.4209023448	61749.0988249467
1190	Prevalence	South Sudan	Both	All ages	Glaucoma	Number	2021	4173.27135797315	5613.10921298032	3045.05397034498
1191	Prevalence	Spain	Both	All ages	Glaucoma	Number	2021	124853.766134258	160848.173365523	95315.2996969739
1192	Prevalence	Sri Lanka	Both	All ages	Glaucoma	Number	2021	18358.6824842643	25027.0102524019	13249.4336631383
1193	Prevalence	Sudan	Both	All ages	Glaucoma	Number	2021	39089.0179862646	51150.1984571247	29316.3759586093
1194	Prevalence	Suriname	Both	All ages	Glaucoma	Number	2021	863.892296062608	1126.61562624457	658.996924951527
1195	Prevalence	Sweden	Both	All ages	Glaucoma	Number	2021	6346.1857927784	8172.77970346419	4882.23675354541
1196	Prevalence	Switzerland	Both	All ages	Glaucoma	Number	2021	9942.25732265395	13016.5704544506	7491.30078005946
1197	Prevalence	Syrian Arab Republic	Both	All ages	Glaucoma	Number	2021	23457.7763328702	30984.8261356472	17574.4700015935
1198	Prevalence	Taiwan (Province of China)	Both	All ages	Glaucoma	Number	2021	7835.74470392881	11582.1965552026	5218.46096464448
1199	Prevalence	Tajikistan	Both	All ages	Glaucoma	Number	2021	5584.00143297871	7557.80180098797	4102.36066398035
1200	Prevalence	Thailand	Both	All ages	Glaucoma	Number	2021	72560.7824363681	95889.2701716417	54384.5737706117
1201	Prevalence	Timor-Leste	Both	All ages	Glaucoma	Number	2021	958.140762090972	1293.44697153464	711.016747109217
1202	Prevalence	Togo	Both	All ages	Glaucoma	Number	2021	7350.99540672276	9659.03186052587	5575.92457973586
1203	Prevalence	Tokelau	Both	All ages	Glaucoma	Number	2021	1.29677450291813	1.72288265849603	0.954148809180381
1204	Prevalence	Tonga	Both	All ages	Glaucoma	Number	2021	59.1412877937818	78.0733164225416	43.9861174981381
1205	Prevalence	Trinidad and Tobago	Both	All ages	Glaucoma	Number	2021	1852.38581112099	2381.59703980145	1431.54389300279
1206	Prevalence	Tunisia	Both	All ages	Glaucoma	Number	2021	22494.5546339278	29818.4978155687	16716.7896752798
1207	Prevalence	Turkey	Both	All ages	Glaucoma	Number	2021	116000.862945948	153327.077636734	87461.6799425963
1208	Prevalence	Turkmenistan	Both	All ages	Glaucoma	Number	2021	2561.12482004343	3439.61476340874	1871.91245308954
1209	Prevalence	Tuvalu	Both	All ages	Glaucoma	Number	2021	8.50798038602715	11.4502448149322	6.26130829555674
1210	Prevalence	Uganda	Both	All ages	Glaucoma	Number	2021	20223.5087392024	25873.6808891292	15649.853289581
1211	Prevalence	Ukraine	Both	All ages	Glaucoma	Number	2021	48861.2100757964	61715.7016725509	38383.5609223178
1212	Prevalence	United Arab Emirates	Both	All ages	Glaucoma	Number	2021	3803.01072471385	5099.09932145067	2815.05668915671
1213	Prevalence	United Kingdom	Both	All ages	Glaucoma	Number	2021	79427.6600830838	99632.7645504015	62750.9428560221
1214	Prevalence	United Republic of Tanzania	Both	All ages	Glaucoma	Number	2021	55861.7359638436	71864.3965404698	42946.7879717501
1215	Prevalence	United States Virgin Islands	Both	All ages	Glaucoma	Number	2021	195.015957180079	256.068820536863	148.080982681748
1216	Prevalence	United States of America	Both	All ages	Glaucoma	Number	2021	283454.611648503	354081.103617514	225485.88086935
1217	Prevalence	Uruguay	Both	All ages	Glaucoma	Number	2021	4220.41059442247	5592.5465148176	3179.99184726526
1218	Prevalence	Uzbekistan	Both	All ages	Glaucoma	Number	2021	23109.8668694633	30999.2015485397	17077.9982727444
1219	Prevalence	Vanuatu	Both	All ages	Glaucoma	Number	2021	98.0907398779105	129.658277836899	72.8587943963124
1220	Prevalence	Venezuela (Bolivarian Republic of)	Both	All ages	Glaucoma	Number	2021	38279.2483031292	50705.0997528953	28716.2240377623
1221	Prevalence	Viet Nam	Both	All ages	Glaucoma	Number	2021	64081.7881657665	81662.2133084662	49417.7521549005
1222	Prevalence	Yemen	Both	All ages	Glaucoma	Number	2021	19074.8203272483	25417.8261906957	14127.4381738577
1223	Prevalence	Zambia	Both	All ages	Glaucoma	Number	2021	12036.38654714	15655.9431297489	9156.49854334632
1224	Prevalence	Zimbabwe	Both	All ages	Glaucoma	Number	2021	9121.20071054297	11870.960083263	6965.75764765452
