# Supplementary material for: 2021 global burden of disease study: a comprehensive analysis of glaucoma in the middle-aged and older adult population at global, regional, and national levels
Source: Front Public Health. 2025 Nov 11;13:1526061. doi: 10.3389/fpubh.2025.1526061 (PMC12668216; doi:10.3389/fpubh.2025.1526061)
Supplement: Supplementary file 2 [file Data_Sheet_2.ZIP › Attachment 2/con_result.csv]

	region	measure	sex	age	cause	metric	year	Concentration_index	SE	P	uci	lci
1	All included	DALYs (Disability-Adjusted Life Years)	Both	Age-standardized	Glaucoma	Rate	1990	-0.22894186	0.02298389	0	-0.1838934356	-0.2739902844
2	All included	DALYs (Disability-Adjusted Life Years)	Both	Age-standardized	Glaucoma	Rate	2021	-0.24843393	0.02473981	0	-0.1999439024	-0.2969239576
3	All included	DALYs (Disability-Adjusted Life Years)	Both	All ages	Glaucoma	Rate	1990	-0.14487098	0.0228801	0	-0.100025984	-0.189715976
4	All included	DALYs (Disability-Adjusted Life Years)	Both	All ages	Glaucoma	Rate	2021	-0.12756085	0.02209857	0	-0.0842476528	-0.1708740472
5	Low SDI	DALYs (Disability-Adjusted Life Years)	Both	Age-standardized	Glaucoma	Rate	1990	-0.11439697	0.033419	0.0018	-0.04889573	-0.17989821
6	Low SDI	DALYs (Disability-Adjusted Life Years)	Both	Age-standardized	Glaucoma	Rate	2021	-0.0947253	0.03620424	0.0136	-0.0237649896	-0.1656856104
7	Low SDI	DALYs (Disability-Adjusted Life Years)	Both	All ages	Glaucoma	Rate	1990	-0.11453885	0.03965832	0.007	-0.0368085428	-0.1922691572
8	Low SDI	DALYs (Disability-Adjusted Life Years)	Both	All ages	Glaucoma	Rate	2021	-0.0895648	0.04294971	0.0454	-0.00538336839999999	-0.1737462316
9	Low-middle SDI	DALYs (Disability-Adjusted Life Years)	Both	Age-standardized	Glaucoma	Rate	1990	-0.03291196	0.03226016	0.3136	0.0303179536	-0.0961418736
10	Low-middle SDI	DALYs (Disability-Adjusted Life Years)	Both	Age-standardized	Glaucoma	Rate	2021	-0.04668576	0.03643801	0.2073	0.0247327396	-0.1181042596
11	Low-middle SDI	DALYs (Disability-Adjusted Life Years)	Both	All ages	Glaucoma	Rate	1990	-0.05016441	0.03456328	0.1543	0.0175796188	-0.1179084388
12	Low-middle SDI	DALYs (Disability-Adjusted Life Years)	Both	All ages	Glaucoma	Rate	2021	-0.01900387	0.02762682	0.4954	0.0351446972	-0.0731524372
13	Middle SDI	DALYs (Disability-Adjusted Life Years)	Both	Age-standardized	Glaucoma	Rate	1990	-0.08109095	0.05548359	0.1519	0.0276568864	-0.1898387864
14	Middle SDI	DALYs (Disability-Adjusted Life Years)	Both	Age-standardized	Glaucoma	Rate	2021	0.08432683	0.05362365	0.1239	0.189429184	-0.020775524
15	Middle SDI	DALYs (Disability-Adjusted Life Years)	Both	All ages	Glaucoma	Rate	1990	-0.05609978	0.05408499	0.306	0.0499068004	-0.1621063604
16	Middle SDI	DALYs (Disability-Adjusted Life Years)	Both	All ages	Glaucoma	Rate	2021	0.07712915	0.05313777	0.1546	0.1812791792	-0.0270208792
17	High-middle SDI	DALYs (Disability-Adjusted Life Years)	Both	Age-standardized	Glaucoma	Rate	1990	0.05425387	0.03003721	0.0776	0.1131268016	-0.0046190616
18	High-middle SDI	DALYs (Disability-Adjusted Life Years)	Both	Age-standardized	Glaucoma	Rate	2021	0.07075994	0.03251046	0.0348	0.1344804416	0.0070394384
19	High-middle SDI	DALYs (Disability-Adjusted Life Years)	Both	All ages	Glaucoma	Rate	1990	0.1343502	0.03465612	3e-04	0.2022761952	0.0664242048
20	High-middle SDI	DALYs (Disability-Adjusted Life Years)	Both	All ages	Glaucoma	Rate	2021	0.14741781	0.0392341	5e-04	0.224316646	0.070518974
21	High SDI	DALYs (Disability-Adjusted Life Years)	Both	Age-standardized	Glaucoma	Rate	1990	-0.03942864	0.0533967	0.4648	0.065228892	-0.144086172
22	High SDI	DALYs (Disability-Adjusted Life Years)	Both	Age-standardized	Glaucoma	Rate	2021	-0.07269426	0.05873238	0.2234	0.0424212048	-0.1878097248
23	High SDI	DALYs (Disability-Adjusted Life Years)	Both	All ages	Glaucoma	Rate	1990	-0.00955543	0.03285387	0.7728	0.0548381552	-0.0739490152
24	High SDI	DALYs (Disability-Adjusted Life Years)	Both	All ages	Glaucoma	Rate	2021	0.01663101	0.02884544	0.5676	0.0731680724	-0.0399060524
25	Eastern Sub-Saharan Africa	DALYs (Disability-Adjusted Life Years)	Both	Age-standardized	Glaucoma	Rate	1990	-0.04273283	0.02773842	0.1474	0.0116344732	-0.0971001332
26	Eastern Sub-Saharan Africa	DALYs (Disability-Adjusted Life Years)	Both	Age-standardized	Glaucoma	Rate	2021	-0.03261664	0.03522999	0.3714	0.0364341404	-0.1016674204
27	Eastern Sub-Saharan Africa	DALYs (Disability-Adjusted Life Years)	Both	All ages	Glaucoma	Rate	1990	-0.01327432	0.03035068	0.669	0.0462130128	-0.0727616528
28	Eastern Sub-Saharan Africa	DALYs (Disability-Adjusted Life Years)	Both	All ages	Glaucoma	Rate	2021	-0.03460895	0.04703952	0.475	0.0575885092	-0.1268064092
29	Western Sub-Saharan Africa	DALYs (Disability-Adjusted Life Years)	Both	Age-standardized	Glaucoma	Rate	1990	0.04135003	0.03191849	0.2125	0.1039102704	-0.0212102104
30	Western Sub-Saharan Africa	DALYs (Disability-Adjusted Life Years)	Both	Age-standardized	Glaucoma	Rate	2021	-0.01762881	0.02409694	0.4744	0.0296011924	-0.0648588124
31	Western Sub-Saharan Africa	DALYs (Disability-Adjusted Life Years)	Both	All ages	Glaucoma	Rate	1990	0.04961486	0.03969274	0.2282	0.1274126304	-0.0281829104
32	Western Sub-Saharan Africa	DALYs (Disability-Adjusted Life Years)	Both	All ages	Glaucoma	Rate	2021	-0.02790362	0.02481522	0.2764	0.0207342112	-0.0765414512
33	Central Sub-Saharan Africa	DALYs (Disability-Adjusted Life Years)	Both	Age-standardized	Glaucoma	Rate	1990	-0.12612525	0.09076152	0.237	0.0517673292	-0.3040178292
34	Central Sub-Saharan Africa	DALYs (Disability-Adjusted Life Years)	Both	Age-standardized	Glaucoma	Rate	2021	0.09512691	0.03891591	0.0709	0.1714020936	0.0188517264
35	Central Sub-Saharan Africa	DALYs (Disability-Adjusted Life Years)	Both	All ages	Glaucoma	Rate	1990	-0.09630201	0.11353824	0.4441	0.1262329404	-0.3188369604
36	Central Sub-Saharan Africa	DALYs (Disability-Adjusted Life Years)	Both	All ages	Glaucoma	Rate	2021	0.12505159	0.03480248	0.0229	0.1932644508	0.0568387292
37	North Africa and Middle East	DALYs (Disability-Adjusted Life Years)	Both	Age-standardized	Glaucoma	Rate	1990	-0.01484502	0.04079577	0.72	0.0651146892	-0.0948047292
38	North Africa and Middle East	DALYs (Disability-Adjusted Life Years)	Both	Age-standardized	Glaucoma	Rate	2021	-0.02343701	0.04147575	0.5786	0.05785546	-0.10472948
39	North Africa and Middle East	DALYs (Disability-Adjusted Life Years)	Both	All ages	Glaucoma	Rate	1990	-0.02210214	0.04001039	0.5871	0.0563182244	-0.1005225044
40	North Africa and Middle East	DALYs (Disability-Adjusted Life Years)	Both	All ages	Glaucoma	Rate	2021	-0.02615054	0.04687847	0.5835	0.0657312612	-0.1180323412
41	Oceania	DALYs (Disability-Adjusted Life Years)	Both	Age-standardized	Glaucoma	Rate	1990	0.01785711	0.01938921	0.3707	0.0558599616	-0.0201457416
42	Oceania	DALYs (Disability-Adjusted Life Years)	Both	Age-standardized	Glaucoma	Rate	2021	0.0164451	0.01248472	0.2063	0.0409151512	-0.0080249512
43	Oceania	DALYs (Disability-Adjusted Life Years)	Both	All ages	Glaucoma	Rate	1990	0.03309085	0.02223221	0.1561	0.0766659816	-0.0104842816
44	Oceania	DALYs (Disability-Adjusted Life Years)	Both	All ages	Glaucoma	Rate	2021	0.0625136	0.01177761	1e-04	0.0855977156	0.0394294844
45	South Asia	DALYs (Disability-Adjusted Life Years)	Both	Age-standardized	Glaucoma	Rate	1990	0.05217183	0.00800163	0.0073	0.0678550248	0.0364886352
46	South Asia	DALYs (Disability-Adjusted Life Years)	Both	Age-standardized	Glaucoma	Rate	2021	0.0289931	0.02262346	0.2901	0.0733350816	-0.0153488816
47	South Asia	DALYs (Disability-Adjusted Life Years)	Both	All ages	Glaucoma	Rate	1990	0.03641355	0.00742068	0.0162	0.0509580828	0.0218690172
48	South Asia	DALYs (Disability-Adjusted Life Years)	Both	All ages	Glaucoma	Rate	2021	0.04089324	0.01195572	0.0418	0.0643264512	0.0174600288
49	Caribbean	DALYs (Disability-Adjusted Life Years)	Both	Age-standardized	Glaucoma	Rate	1990	-0.11031966	0.01728345	0	-0.076444098	-0.144195222
50	Caribbean	DALYs (Disability-Adjusted Life Years)	Both	Age-standardized	Glaucoma	Rate	2021	-0.12274514	0.01419859	0	-0.0949159036	-0.1505743764
51	Caribbean	DALYs (Disability-Adjusted Life Years)	Both	All ages	Glaucoma	Rate	1990	-0.04520685	0.01988021	0.0362	-0.00624163840000001	-0.0841720616
52	Caribbean	DALYs (Disability-Adjusted Life Years)	Both	All ages	Glaucoma	Rate	2021	-0.01446938	0.02174103	0.5146	0.0281430388	-0.0570817988
53	Southeast Asia	DALYs (Disability-Adjusted Life Years)	Both	Age-standardized	Glaucoma	Rate	1990	-0.07707208	0.02363833	0.0076	-0.0307409532	-0.1234032068
54	Southeast Asia	DALYs (Disability-Adjusted Life Years)	Both	Age-standardized	Glaucoma	Rate	2021	-0.08930786	0.03008125	0.0128	-0.03034861	-0.14826711
55	Southeast Asia	DALYs (Disability-Adjusted Life Years)	Both	All ages	Glaucoma	Rate	1990	-0.09704116	0.021775	0.001	-0.05436216	-0.13972016
56	Southeast Asia	DALYs (Disability-Adjusted Life Years)	Both	All ages	Glaucoma	Rate	2021	-0.07044921	0.02379287	0.013	-0.0238151848	-0.1170832352
57	Southern Sub-Saharan Africa	DALYs (Disability-Adjusted Life Years)	Both	Age-standardized	Glaucoma	Rate	1990	-0.00740042	0.04188331	0.8683	0.0746908676	-0.0894917076
58	Southern Sub-Saharan Africa	DALYs (Disability-Adjusted Life Years)	Both	Age-standardized	Glaucoma	Rate	2021	-0.00112792	0.02511946	0.9663	0.0481062216	-0.0503620616
59	Southern Sub-Saharan Africa	DALYs (Disability-Adjusted Life Years)	Both	All ages	Glaucoma	Rate	1990	0.01288927	0.03685011	0.7441	0.0851154856	-0.0593369456
60	Southern Sub-Saharan Africa	DALYs (Disability-Adjusted Life Years)	Both	All ages	Glaucoma	Rate	2021	0.02945404	0.02257517	0.262	0.0737013732	-0.0147932932
61	Central Latin America	DALYs (Disability-Adjusted Life Years)	Both	Age-standardized	Glaucoma	Rate	1990	-0.04814137	0.01474351	0.0138	-0.0192440904	-0.0770386496
62	Central Latin America	DALYs (Disability-Adjusted Life Years)	Both	Age-standardized	Glaucoma	Rate	2021	-0.01929009	0.00965962	0.086	-0.000357234799999998	-0.0382229452
63	Central Latin America	DALYs (Disability-Adjusted Life Years)	Both	All ages	Glaucoma	Rate	1990	-0.03921018	0.02122133	0.1071	0.0023836268	-0.0808039868
64	Central Latin America	DALYs (Disability-Adjusted Life Years)	Both	All ages	Glaucoma	Rate	2021	-0.02901616	0.01497836	0.0939	0.0003414256	-0.0583737456
65	Central Asia	DALYs (Disability-Adjusted Life Years)	Both	Age-standardized	Glaucoma	Rate	1990	-0.06410758	0.02342924	0.0291	-0.0181862696	-0.1100288904
66	Central Asia	DALYs (Disability-Adjusted Life Years)	Both	Age-standardized	Glaucoma	Rate	2021	-0.07471667	0.01653291	0.0027	-0.0423121664	-0.1071211736
67	Central Asia	DALYs (Disability-Adjusted Life Years)	Both	All ages	Glaucoma	Rate	1990	-0.06658256	0.02430877	0.029	-0.0189373708	-0.1142277492
68	Central Asia	DALYs (Disability-Adjusted Life Years)	Both	All ages	Glaucoma	Rate	2021	-0.00250665	0.03340271	0.9423	0.0629626616	-0.0679759616
69	East Asia	DALYs (Disability-Adjusted Life Years)	Both	Age-standardized	Glaucoma	Rate	1990	-0.03147897	0.00203727	0.0411	-0.0274859208	-0.0354720192
70	East Asia	DALYs (Disability-Adjusted Life Years)	Both	Age-standardized	Glaucoma	Rate	2021	-0.00509538	0.02550195	0.8745	0.044888442	-0.055079202
71	East Asia	DALYs (Disability-Adjusted Life Years)	Both	All ages	Glaucoma	Rate	1990	-0.03216153	0.00134692	0.0266	-0.0295215668	-0.0348014932
72	East Asia	DALYs (Disability-Adjusted Life Years)	Both	All ages	Glaucoma	Rate	2021	-0.00427585	0.02552556	0.8943	0.0457542476	-0.0543059476
73	Andean Latin America	DALYs (Disability-Adjusted Life Years)	Both	Age-standardized	Glaucoma	Rate	1990	-0.0817244	0.05538746	0.3792	0.0268350216	-0.1902838216
74	Andean Latin America	DALYs (Disability-Adjusted Life Years)	Both	Age-standardized	Glaucoma	Rate	2021	0.04180644	0.08085075	0.6962	0.20027391	-0.11666103
75	Andean Latin America	DALYs (Disability-Adjusted Life Years)	Both	All ages	Glaucoma	Rate	1990	-0.06885499	0.07294886	0.5184	0.0741247756	-0.2118347556
76	Andean Latin America	DALYs (Disability-Adjusted Life Years)	Both	All ages	Glaucoma	Rate	2021	0.06823837	0.06094131	0.4641	0.1876833376	-0.0512065976
77	Central Europe	DALYs (Disability-Adjusted Life Years)	Both	Age-standardized	Glaucoma	Rate	1990	-0.01829368	0.03952501	0.6525	0.0591753396	-0.0957626996
78	Central Europe	DALYs (Disability-Adjusted Life Years)	Both	Age-standardized	Glaucoma	Rate	2021	-0.03832102	0.02386413	0.1366	0.0084526748	-0.0850947148
79	Central Europe	DALYs (Disability-Adjusted Life Years)	Both	All ages	Glaucoma	Rate	1990	0.01306454	0.04468546	0.7754	0.1006480416	-0.0745189616
80	Central Europe	DALYs (Disability-Adjusted Life Years)	Both	All ages	Glaucoma	Rate	2021	-0.02583119	0.02677076	0.3553	0.0266394996	-0.0783018796
81	Eastern Europe	DALYs (Disability-Adjusted Life Years)	Both	Age-standardized	Glaucoma	Rate	1990	0.07732569	0.02496709	0.0269	0.1262611864	0.0283901936
82	Eastern Europe	DALYs (Disability-Adjusted Life Years)	Both	Age-standardized	Glaucoma	Rate	2021	0.03630177	0.02285423	0.1731	0.0810960608	-0.0084925208
83	Eastern Europe	DALYs (Disability-Adjusted Life Years)	Both	All ages	Glaucoma	Rate	1990	0.0723073	0.02224299	0.0227	0.1159035604	0.0287110396
84	Eastern Europe	DALYs (Disability-Adjusted Life Years)	Both	All ages	Glaucoma	Rate	2021	0.03573937	0.01735746	0.0946	0.0697599916	0.0017187484
85	Southern Latin America	DALYs (Disability-Adjusted Life Years)	Both	Age-standardized	Glaucoma	Rate	1990	0.01732717	0.01515	0.4574	0.04702117	-0.01236683
86	Southern Latin America	DALYs (Disability-Adjusted Life Years)	Both	Age-standardized	Glaucoma	Rate	2021	-0.00480291	0.01027731	0.7217	0.0153406176	-0.0249464376
87	Southern Latin America	DALYs (Disability-Adjusted Life Years)	Both	All ages	Glaucoma	Rate	1990	0.0193183	0.00957819	0.293	0.0380915524	0.000545047600000001
88	Southern Latin America	DALYs (Disability-Adjusted Life Years)	Both	All ages	Glaucoma	Rate	2021	-0.0243389	0.00740059	0.1879	-0.0098337436	-0.0388440564
89	Western Europe	DALYs (Disability-Adjusted Life Years)	Both	Age-standardized	Glaucoma	Rate	1990	-0.23210378	0.05126734	2e-04	-0.1316197936	-0.3325877664
90	Western Europe	DALYs (Disability-Adjusted Life Years)	Both	Age-standardized	Glaucoma	Rate	2021	-0.20642901	0.04462648	1e-04	-0.1189611092	-0.2938969108
91	Western Europe	DALYs (Disability-Adjusted Life Years)	Both	All ages	Glaucoma	Rate	1990	-0.21864001	0.04914006	2e-04	-0.1223254924	-0.3149545276
92	Western Europe	DALYs (Disability-Adjusted Life Years)	Both	All ages	Glaucoma	Rate	2021	-0.2084365	0.04572617	2e-04	-0.1188132068	-0.2980597932
93	High-income North America	DALYs (Disability-Adjusted Life Years)	Both	Age-standardized	Glaucoma	Rate	1990	-0.00341183	0.00122989	0.2203	-0.0010012456	-0.0058224144
94	High-income North America	DALYs (Disability-Adjusted Life Years)	Both	Age-standardized	Glaucoma	Rate	2021	-0.0045168	0.0010463	0.1449	-0.002466052	-0.006567548
95	High-income North America	DALYs (Disability-Adjusted Life Years)	Both	All ages	Glaucoma	Rate	1990	-0.01279697	0.00175422	0.0867	-0.0093586988	-0.0162352412
96	High-income North America	DALYs (Disability-Adjusted Life Years)	Both	All ages	Glaucoma	Rate	2021	0.00012801	0.00090814	0.9109	0.0019079644	-0.0016519444
97	High-income Asia Pacific	DALYs (Disability-Adjusted Life Years)	Both	Age-standardized	Glaucoma	Rate	1990	-0.08743788	0.00754288	0.0074	-0.0726538352	-0.1022219248
98	High-income Asia Pacific	DALYs (Disability-Adjusted Life Years)	Both	Age-standardized	Glaucoma	Rate	2021	0.00702483	0.01774939	0.7305	0.0418136344	-0.0277639744
99	High-income Asia Pacific	DALYs (Disability-Adjusted Life Years)	Both	All ages	Glaucoma	Rate	1990	-0.02621405	0.00208879	0.0063	-0.0221200216	-0.0303080784
100	High-income Asia Pacific	DALYs (Disability-Adjusted Life Years)	Both	All ages	Glaucoma	Rate	2021	-0.07508906	0.0318409	0.1424	-0.012680896	-0.137497224
101	Sub-Saharan Africa	DALYs (Disability-Adjusted Life Years)	Both	Age-standardized	Glaucoma	Rate	1990	-0.01589662	0.02708578	0.5603	0.0371915088	-0.0689847488
102	Sub-Saharan Africa	DALYs (Disability-Adjusted Life Years)	Both	Age-standardized	Glaucoma	Rate	2021	-0.01350346	0.02484692	0.5896	0.0351965032	-0.0622034232
103	Sub-Saharan Africa	DALYs (Disability-Adjusted Life Years)	Both	All ages	Glaucoma	Rate	1990	0.01512484	0.03147261	0.6332	0.0768111556	-0.0465614756
104	Sub-Saharan Africa	DALYs (Disability-Adjusted Life Years)	Both	All ages	Glaucoma	Rate	2021	-0.00585989	0.02850147	0.8381	0.0500029912	-0.0617227712
109	Southeast Asia, east Asia, and Oceania	DALYs (Disability-Adjusted Life Years)	Both	Age-standardized	Glaucoma	Rate	1990	-0.05454815	0.01069185	0	-0.033592124	-0.075504176
110	Southeast Asia, east Asia, and Oceania	DALYs (Disability-Adjusted Life Years)	Both	Age-standardized	Glaucoma	Rate	2021	-0.08654006	0.01583134	0	-0.0555106336	-0.1175694864
111	Southeast Asia, east Asia, and Oceania	DALYs (Disability-Adjusted Life Years)	Both	All ages	Glaucoma	Rate	1990	-0.05425647	0.01109507	0	-0.0325101328	-0.0760028072
112	Southeast Asia, east Asia, and Oceania	DALYs (Disability-Adjusted Life Years)	Both	All ages	Glaucoma	Rate	2021	-0.04124592	0.01278594	0.0029	-0.0161854776	-0.0663063624
117	Latin America and Caribbean	DALYs (Disability-Adjusted Life Years)	Both	Age-standardized	Glaucoma	Rate	1990	-0.11760954	0.01958176	0	-0.0792292904	-0.1559897896
118	Latin America and Caribbean	DALYs (Disability-Adjusted Life Years)	Both	Age-standardized	Glaucoma	Rate	2021	-0.10636991	0.01780151	0	-0.0714789504	-0.1412608696
119	Latin America and Caribbean	DALYs (Disability-Adjusted Life Years)	Both	All ages	Glaucoma	Rate	1990	-0.08380173	0.021822	5e-04	-0.04103061	-0.12657285
120	Latin America and Caribbean	DALYs (Disability-Adjusted Life Years)	Both	All ages	Glaucoma	Rate	2021	-0.08459269	0.01919099	1e-04	-0.0469783496	-0.1222070304
121	Central Europe, eastern Europe, and central Asia	DALYs (Disability-Adjusted Life Years)	Both	Age-standardized	Glaucoma	Rate	1990	0.02339503	0.04264069	0.5878	0.1069707824	-0.0601807224
122	Central Europe, eastern Europe, and central Asia	DALYs (Disability-Adjusted Life Years)	Both	Age-standardized	Glaucoma	Rate	2021	-0.12490906	0.03960838	0.0039	-0.0472766352	-0.2025414848
123	Central Europe, eastern Europe, and central Asia	DALYs (Disability-Adjusted Life Years)	Both	All ages	Glaucoma	Rate	1990	0.04041082	0.03971539	0.3179	0.1182529844	-0.0374313444
124	Central Europe, eastern Europe, and central Asia	DALYs (Disability-Adjusted Life Years)	Both	All ages	Glaucoma	Rate	2021	-0.04613715	0.029261	0.1265	0.01121441	-0.10348871
125	High income	DALYs (Disability-Adjusted Life Years)	Both	Age-standardized	Glaucoma	Rate	1990	-0.1917281	0.05054537	6e-04	-0.0926591748	-0.2907970252
126	High income	DALYs (Disability-Adjusted Life Years)	Both	Age-standardized	Glaucoma	Rate	2021	-0.13110286	0.03962874	0.0024	-0.0534305296	-0.2087751904
127	High income	DALYs (Disability-Adjusted Life Years)	Both	All ages	Glaucoma	Rate	1990	-0.18875521	0.05086032	8e-04	-0.0890689828	-0.2884414372
128	High income	DALYs (Disability-Adjusted Life Years)	Both	All ages	Glaucoma	Rate	2021	-0.13052616	0.04555965	0.0074	-0.041229246	-0.219823074
