# Supplementary material for: 2021 global burden of disease study: a comprehensive analysis of glaucoma in the middle-aged and older adult population at global, regional, and national levels
Source: Front Public Health. 2025 Nov 11;13:1526061. doi: 10.3389/fpubh.2025.1526061 (PMC12668216; doi:10.3389/fpubh.2025.1526061)
Supplement: Supplementary file 2 [file Data_Sheet_2.ZIP › Attachment 2/slop_result.csv]

	region	measure	sex	age	cause	year	lm	lm_lower	lm_upper	ncvTest_p	rlm	rlm_lower	rlm_upper
1	All included	DALYs (Disability-Adjusted Life Years)	Both	Age-standardized	Glaucoma	1990	-98.0895335098416	-115.215934275429	-80.9631327442546	0.000740462906292795	-103.442554942579	-117.833410381054	-89.0516995041034
2	All included	DALYs (Disability-Adjusted Life Years)	Both	All ages	Glaucoma	1990	-59.5028847192626	-72.2896096264999	-46.7161598120253	1.68576025971445e-05	-60.8622073611748	-72.8637098920282	-48.8607048303214
3	All included	DALYs (Disability-Adjusted Life Years)	Both	Age-standardized	Glaucoma	2021	-64.3074859186688	-75.1512367009736	-53.4637351363641	3.30920710744443e-05	-65.3109383788919	-75.2853438721119	-55.3365328856719
4	All included	DALYs (Disability-Adjusted Life Years)	Both	All ages	Glaucoma	2021	-31.5979085399306	-38.838004819986	-24.3578122598751	9.8571576451826e-06	-30.9956311796788	-37.5439274365753	-24.4473349227823
5	Low SDI	DALYs (Disability-Adjusted Life Years)	Both	Age-standardized	Glaucoma	1990	-62.9200473232731	-105.173992332723	-20.6661023138233	0.749734448389249	-63.4902418894449	-109.09427271682	-17.8862110620701
6	Low SDI	DALYs (Disability-Adjusted Life Years)	Both	All ages	Glaucoma	1990	-45.6033516722528	-81.3377335314799	-9.86896981302569	0.982346531569004	-45.7302944954647	-83.7859677454806	-7.6746212454488
7	Low SDI	DALYs (Disability-Adjusted Life Years)	Both	Age-standardized	Glaucoma	2021	-49.7643909578881	-81.2987219537942	-18.230059961982	0.896979011298601	-51.1061922432104	-88.4892186751223	-13.7231658112984
8	Low SDI	DALYs (Disability-Adjusted Life Years)	Both	All ages	Glaucoma	2021	-27.4588509179487	-51.4810486260725	-3.43665320982491	0.307144941594882	-28.9517196405799	-58.254895814263	0.351456533103274
9	Low-middle SDI	DALYs (Disability-Adjusted Life Years)	Both	Age-standardized	Glaucoma	1990	-15.4333883680503	-46.0031645003554	15.1363877642549	0.0793927972118936	-9.62732069848794	-41.6854790965316	22.4308376995557
10	Low-middle SDI	DALYs (Disability-Adjusted Life Years)	Both	All ages	Glaucoma	1990	-10.9056279105928	-34.5231462235628	12.7118904023771	0.0259938454607131	-4.75098404264208	-27.2395920572028	17.7376239719187
11	Low-middle SDI	DALYs (Disability-Adjusted Life Years)	Both	Age-standardized	Glaucoma	2021	-5.84153179385674	-29.2499751281348	17.5669115404213	0.123940496203855	-4.50442247457109	-27.8578817178376	18.8490367686955
12	Low-middle SDI	DALYs (Disability-Adjusted Life Years)	Both	All ages	Glaucoma	2021	-3.0382025407726	-18.1693206564838	12.0929155749386	0.0760045640578626	-1.98553022352318	-17.7162099129443	13.7451494658979
13	Middle SDI	DALYs (Disability-Adjusted Life Years)	Both	Age-standardized	Glaucoma	1990	-68.798153076102	-103.861582439303	-33.7347237129013	0.000372717550384235	-54.3267775255592	-82.7718362679733	-25.881718783145
14	Middle SDI	DALYs (Disability-Adjusted Life Years)	Both	All ages	Glaucoma	1990	-47.7476301750138	-73.6797692106918	-21.8154911393358	0.0102690544911988	-46.3804751673631	-72.2398393946467	-20.5211109400796
15	Middle SDI	DALYs (Disability-Adjusted Life Years)	Both	Age-standardized	Glaucoma	2021	-9.58623767814896	-32.6125662591376	13.4400909028397	0.887556071364952	-10.8022648405991	-28.345493758545	6.74096407734678
16	Middle SDI	DALYs (Disability-Adjusted Life Years)	Both	All ages	Glaucoma	2021	-0.48368774270692	-17.0651860851099	16.097810599696	0.416152537919741	-2.31343088037715	-17.2360197288485	12.6091579680942
17	High-middle SDI	DALYs (Disability-Adjusted Life Years)	Both	Age-standardized	Glaucoma	1990	-82.9042986177049	-141.394496863553	-24.4141003718567	0.0392050333913719	-68.1033117408881	-111.546679453257	-24.6599440285188
18	High-middle SDI	DALYs (Disability-Adjusted Life Years)	Both	All ages	Glaucoma	1990	-49.7013443662892	-95.6410967437894	-3.76159198878901	0.254947807424887	-48.378697090328	-86.6783013967585	-10.0790927838975
19	High-middle SDI	DALYs (Disability-Adjusted Life Years)	Both	Age-standardized	Glaucoma	2021	-2.11376036468883	-30.2181750915256	25.990654362148	0.908104464812464	-3.63663895375793	-23.0253300112381	15.7520521037222
20	High-middle SDI	DALYs (Disability-Adjusted Life Years)	Both	All ages	Glaucoma	2021	-0.687999558064489	-22.2766343199342	20.9006352038053	0.493909013280436	-3.65043927314368	-19.5072416758451	12.2063631295577
21	High SDI	DALYs (Disability-Adjusted Life Years)	Both	Age-standardized	Glaucoma	1990	-41.6513139086651	-76.0899949373989	-7.21263287993131	0.000106490084365929	-14.1752504066808	-27.8014316487092	-0.549069164652426
22	High SDI	DALYs (Disability-Adjusted Life Years)	Both	All ages	Glaucoma	1990	-10.6320912180229	-26.8861600192061	5.62197758316034	0.000167990738633021	-3.41565329412192	-15.2141312411548	8.38282465291097
23	High SDI	DALYs (Disability-Adjusted Life Years)	Both	Age-standardized	Glaucoma	2021	-18.672191033971	-36.2352402858473	-1.10914178209479	0.000304670787583557	-6.00556721030005	-12.8681560912189	0.85702167061879
24	High SDI	DALYs (Disability-Adjusted Life Years)	Both	All ages	Glaucoma	2021	-3.58773346616603	-11.2526023432209	4.07713541088881	0.123752768857021	-0.481651375550865	-7.54949473629609	6.58619198519436
25	Eastern Sub-Saharan Africa	DALYs (Disability-Adjusted Life Years)	Both	Age-standardized	Glaucoma	1990	-13.0616411449939	-68.6577544706815	42.5344721806936	0.532499196095976	-13.975084636771	-73.0768026322632	45.1266333587211
26	Eastern Sub-Saharan Africa	DALYs (Disability-Adjusted Life Years)	Both	All ages	Glaucoma	1990	-0.590901306409106	-40.6898526931542	39.508050080336	0.27418927166831	-1.49048945218543	-49.2954147178136	46.3144358134427
27	Eastern Sub-Saharan Africa	DALYs (Disability-Adjusted Life Years)	Both	Age-standardized	Glaucoma	2021	3.94652662076055	-30.0642325102682	37.9572857517893	0.200111186058693	5.90182216203057	-27.4314221194216	39.2350664434828
28	Eastern Sub-Saharan Africa	DALYs (Disability-Adjusted Life Years)	Both	All ages	Glaucoma	2021	7.60943807018492	-19.9988887564787	35.2177648968485	0.250015027919417	11.1082351175088	-11.7600644661868	33.9765347012044
29	Western Sub-Saharan Africa	DALYs (Disability-Adjusted Life Years)	Both	Age-standardized	Glaucoma	1990	-6.32735276672777	-56.7426595623039	44.0879540288483	0.67015578959064	-11.1578019283731	-62.6383279355245	40.3227240787783
30	Western Sub-Saharan Africa	DALYs (Disability-Adjusted Life Years)	Both	All ages	Glaucoma	1990	3.38412673416597	-44.4923437763138	51.2605972446458	0.426720346348201	3.2980573454535	-46.1578086578658	52.7539233487728
31	Western Sub-Saharan Africa	DALYs (Disability-Adjusted Life Years)	Both	Age-standardized	Glaucoma	2021	-49.395643325548	-78.8836606199656	-19.9076260311303	0.54260950864121	-56.3345594579753	-76.1138599537189	-36.5552589622317
32	Western Sub-Saharan Africa	DALYs (Disability-Adjusted Life Years)	Both	All ages	Glaucoma	2021	-29.3564038153922	-51.5472448816984	-7.16556274908602	0.732478558033695	-30.0665906098418	-57.1410034463936	-2.99217777329004
33	Central Sub-Saharan Africa	DALYs (Disability-Adjusted Life Years)	Both	Age-standardized	Glaucoma	1990	-17.9212648429789	-87.6099027412172	51.7673730552593	0.427100385386514	-17.9212648429789	-87.6099027412172	51.7673730552593
34	Central Sub-Saharan Africa	DALYs (Disability-Adjusted Life Years)	Both	All ages	Glaucoma	1990	5.92778442331924	-47.6869789335664	59.5425477802049	0.581171131915945	5.92778442331924	-47.6869789335664	59.5425477802049
35	Central Sub-Saharan Africa	DALYs (Disability-Adjusted Life Years)	Both	Age-standardized	Glaucoma	2021	11.8813213126562	-11.6595250187937	35.4221676441061	0.641508103615519	7.35729469269834	-14.8098218047862	29.5244111901829
36	Central Sub-Saharan Africa	DALYs (Disability-Adjusted Life Years)	Both	All ages	Glaucoma	2021	16.762833075858	5.34006815574998	28.1855979959661	0.93494170818942	16.762833075858	5.34006815574998	28.1855979959661
37	North Africa and Middle East	DALYs (Disability-Adjusted Life Years)	Both	Age-standardized	Glaucoma	1990	3.31181365719831	-41.3848043571911	48.0084316715878	0.72613193777651	3.63850194361415	-41.8734093345978	49.1504132218261
38	North Africa and Middle East	DALYs (Disability-Adjusted Life Years)	Both	All ages	Glaucoma	1990	-25.8975386328066	-65.4421208765582	13.6470436109449	0.738971708000413	-28.2001266411244	-67.542884157815	11.1426308755662
39	North Africa and Middle East	DALYs (Disability-Adjusted Life Years)	Both	Age-standardized	Glaucoma	2021	-12.7529736002535	-40.2525767408156	14.7466295403087	0.942363191705947	-12.0946775654622	-41.4674856873738	17.2781305564494
40	North Africa and Middle East	DALYs (Disability-Adjusted Life Years)	Both	All ages	Glaucoma	2021	-23.2084850260027	-47.0882406189078	0.671270566902482	0.242469443092604	-26.0817937467861	-45.0263253672081	-7.13726212636413
41	Oceania	DALYs (Disability-Adjusted Life Years)	Both	Age-standardized	Glaucoma	1990	-15.3588547542992	-35.5690460410917	4.8513365324933	0.319476708070972	-17.9635455689164	-36.3609006654643	0.433809527631482
42	Oceania	DALYs (Disability-Adjusted Life Years)	Both	All ages	Glaucoma	1990	-4.76891485418505	-26.809286877709	17.2714571693389	0.245058067930812	-4.6078981950446	-27.720105013054	18.5043086229648
43	Oceania	DALYs (Disability-Adjusted Life Years)	Both	Age-standardized	Glaucoma	2021	-14.1682037861179	-36.016674373021	7.68026680078517	0.770680700278196	-14.0052174945709	-37.0789623435168	9.06852735437501
44	Oceania	DALYs (Disability-Adjusted Life Years)	Both	All ages	Glaucoma	2021	11.2570152010173	-10.971408289112	33.4854386911466	0.103750801681421	9.10672930964944	-11.7716255687965	29.9850841880954
45	South Asia	DALYs (Disability-Adjusted Life Years)	Both	Age-standardized	Glaucoma	1990	45.1607090735203	23.4514999562971	66.8699181907435	0.589367218294822	45.1607090735203	23.4514999562971	66.8699181907435
46	South Asia	DALYs (Disability-Adjusted Life Years)	Both	All ages	Glaucoma	1990	30.4412947083129	7.94161913620929	52.9409702804165	0.383230210862408	30.8999149987875	23.5530864501615	38.2467435474135
47	South Asia	DALYs (Disability-Adjusted Life Years)	Both	Age-standardized	Glaucoma	2021	32.3684754398366	-8.08273285359734	72.8196837332706	0.866394024661844	32.6889251527529	10.1551179203022	55.2227323852035
48	South Asia	DALYs (Disability-Adjusted Life Years)	Both	All ages	Glaucoma	2021	26.9316688210051	7.53673349704588	46.3266041449644	0.827476173872543	27.2359337046898	12.7810318731654	41.6908355362142
49	Caribbean	DALYs (Disability-Adjusted Life Years)	Both	Age-standardized	Glaucoma	1990	-43.8917893452335	-62.0801846046776	-25.7033940857895	0.60176195398394	-40.8776913399146	-58.1897009770329	-23.5656817027963
50	Caribbean	DALYs (Disability-Adjusted Life Years)	Both	All ages	Glaucoma	1990	-33.3531435082027	-51.7210322978854	-14.98525471852	0.186897341706112	-32.9654152201657	-47.6968643699493	-18.2339660703821
51	Caribbean	DALYs (Disability-Adjusted Life Years)	Both	Age-standardized	Glaucoma	2021	-36.5776236512539	-48.6027406727015	-24.5525066298063	0.4031488388839	-35.4778729671534	-45.9666752786116	-24.9890706556952
52	Caribbean	DALYs (Disability-Adjusted Life Years)	Both	All ages	Glaucoma	2021	-15.2612075337667	-29.6340550206548	-0.888360046878633	0.865294127325623	-14.2606008874849	-28.0315152708649	-0.489686504104997
53	Southeast Asia	DALYs (Disability-Adjusted Life Years)	Both	Age-standardized	Glaucoma	1990	-29.0887215272258	-53.0535079340057	-5.12393512044593	0.00770441320497215	-22.3477943972351	-34.2140715503953	-10.4815172440748
54	Southeast Asia	DALYs (Disability-Adjusted Life Years)	Both	All ages	Glaucoma	1990	-11.7064120479349	-24.1469123456068	0.734088249736965	0.150146715239342	-12.5649510638424	-22.7227314662714	-2.40717066141339
55	Southeast Asia	DALYs (Disability-Adjusted Life Years)	Both	Age-standardized	Glaucoma	2021	-14.9470333534883	-26.7660634862362	-3.12800322074038	0.0146767749862217	-12.3676301191007	-20.7840878885087	-3.95117234969262
56	Southeast Asia	DALYs (Disability-Adjusted Life Years)	Both	All ages	Glaucoma	2021	-8.50517950792902	-18.8222916322897	1.81193261643166	0.0084609750266803	-5.33128778283955	-12.2241851227774	1.56160955709828
57	Southern Sub-Saharan Africa	DALYs (Disability-Adjusted Life Years)	Both	Age-standardized	Glaucoma	1990	-47.9831588209782	-269.225960126002	173.259642484046	0.6698862213998	-70.6952954391284	-99.3295079157412	-42.0610829625155
58	Southern Sub-Saharan Africa	DALYs (Disability-Adjusted Life Years)	Both	All ages	Glaucoma	1990	-27.0755727649369	-173.664220344235	119.513074814361	0.533013622961058	-35.038885577481	-183.433724302509	113.355953147547
59	Southern Sub-Saharan Africa	DALYs (Disability-Adjusted Life Years)	Both	Age-standardized	Glaucoma	2021	-16.7041914384598	-133.532970085992	100.124587209073	0.539289948739252	-22.5856098541682	-149.75260755767	104.581387849334
60	Southern Sub-Saharan Africa	DALYs (Disability-Adjusted Life Years)	Both	All ages	Glaucoma	2021	10.6002624286403	-69.4576519932511	90.6581768505317	0.443797247652997	9.00000334028679	-129.090670486844	147.090677167418
61	Central Latin America	DALYs (Disability-Adjusted Life Years)	Both	Age-standardized	Glaucoma	1990	-26.0681063010359	-38.0118985489175	-14.1243140531543	0.325219000126216	-24.7766861929852	-36.9450728907425	-12.6082994952279
62	Central Latin America	DALYs (Disability-Adjusted Life Years)	Both	All ages	Glaucoma	1990	-15.1204524539149	-30.815704146212	0.574799238382312	0.201242735285661	-10.9090729982311	-21.838296985669	0.0201509892068028
63	Central Latin America	DALYs (Disability-Adjusted Life Years)	Both	Age-standardized	Glaucoma	2021	-10.1905687605144	-15.0463562630725	-5.33478125795632	0.968312796045014	-10.1905687605144	-15.0463562630725	-5.33478125795632
64	Central Latin America	DALYs (Disability-Adjusted Life Years)	Both	All ages	Glaucoma	2021	-4.92065133551429	-14.8986625842027	5.05735991317416	0.219833541004339	-2.88674495321488	-9.24585376883105	3.47236386240128
65	Central Asia	DALYs (Disability-Adjusted Life Years)	Both	Age-standardized	Glaucoma	1990	-33.9508461813171	-60.7118366207074	-7.1898557419268	0.300846168842931	-24.7116189090507	-44.9274775671876	-4.49576025091379
66	Central Asia	DALYs (Disability-Adjusted Life Years)	Both	All ages	Glaucoma	1990	-27.6089620304406	-50.398785217311	-4.81913884357026	0.558794591778069	-22.6471969566451	-40.6538755006465	-4.64051841264373
67	Central Asia	DALYs (Disability-Adjusted Life Years)	Both	Age-standardized	Glaucoma	2021	-22.3207401061264	-33.9563718903284	-10.6851083219244	0.850931532712592	-21.3133704899284	-31.6767576385062	-10.9499833413506
68	Central Asia	DALYs (Disability-Adjusted Life Years)	Both	All ages	Glaucoma	2021	3.00042735256872	-11.9862719076962	17.9871266128336	0.16711757036131	2.74498304972571	-16.3522347956192	21.8422008950706
69	East Asia	DALYs (Disability-Adjusted Life Years)	Both	Age-standardized	Glaucoma	1990	-64.1632005220697	-77.8855816629513	-50.4408193811881	0.388803743450171	-64.1632005220697	-77.8855816629513	-50.4408193811881
70	East Asia	DALYs (Disability-Adjusted Life Years)	Both	All ages	Glaucoma	1990	-48.4531034731392	-55.1737899125566	-41.7324170337218	0.388803743450171	-48.4531034731392	-55.1737899125566	-41.7324170337218
71	East Asia	DALYs (Disability-Adjusted Life Years)	Both	Age-standardized	Glaucoma	2021	-3.6927523543718	-35.9373987179229	28.5518940091793	0.998634233763182	-3.69248964689454	-74.4564596632893	67.0714803695002
72	East Asia	DALYs (Disability-Adjusted Life Years)	Both	All ages	Glaucoma	2021	-2.54790351097011	-31.9942874263816	26.8984804044414	0.998634233763182	-2.54766360183463	-67.170578208734	62.0752510050647
73	Andean Latin America	DALYs (Disability-Adjusted Life Years)	Both	Age-standardized	Glaucoma	1990	-45.653871837881	-100.296797961915	8.98905428615316	0.925517270748272	-45.653871837881	-100.296797961915	8.98905428615316
74	Andean Latin America	DALYs (Disability-Adjusted Life Years)	Both	All ages	Glaucoma	1990	-28.6068541621668	-87.5912971897387	30.3775888654051	0.925517270748272	-28.6068541621668	-87.5912971897387	30.3775888654051
75	Andean Latin America	DALYs (Disability-Adjusted Life Years)	Both	Age-standardized	Glaucoma	2021	5.48410386476212	-65.8523748600528	76.820582589577	0.651888560563739	5.48410386476212	-65.8523748600528	76.820582589577
76	Andean Latin America	DALYs (Disability-Adjusted Life Years)	Both	All ages	Glaucoma	2021	16.8641837635557	-32.3664352029014	66.0948027300127	0.651888560563739	16.8641837635557	-32.3664352029014	66.0948027300127
77	Central Europe	DALYs (Disability-Adjusted Life Years)	Both	Age-standardized	Glaucoma	1990	-5.4803953790918	-11.7806236034105	0.819832845226889	0.26651033398052	-6.75219875811255	-9.38055386067215	-4.12384365555294
78	Central Europe	DALYs (Disability-Adjusted Life Years)	Both	All ages	Glaucoma	1990	-0.818239076475345	-7.859836218058	6.2233580651073	0.170336794813572	-2.14962563090115	-5.22888805430686	0.929636792504563
79	Central Europe	DALYs (Disability-Adjusted Life Years)	Both	Age-standardized	Glaucoma	2021	-3.07387525652835	-6.5621824556578	0.414431942601107	0.174117117692471	-3.51517442623682	-5.12783548212593	-1.90251337034771
80	Central Europe	DALYs (Disability-Adjusted Life Years)	Both	All ages	Glaucoma	2021	-0.703423564674957	-5.84937856032174	4.44253143097182	0.319424153845357	-1.26432502592228	-5.04828050352425	2.51963045167969
81	Eastern Europe	DALYs (Disability-Adjusted Life Years)	Both	Age-standardized	Glaucoma	1990	-4.36887301418599	-18.8556280042521	10.1178819758801	0.235689585041187	-5.24185781666609	-13.8671598051937	3.38344417186155
82	Eastern Europe	DALYs (Disability-Adjusted Life Years)	Both	All ages	Glaucoma	1990	-2.30351713937376	-14.94735284385	10.3403185651025	0.177141160927017	-0.817423123697917	-2.52751126894657	0.892665021550737
83	Eastern Europe	DALYs (Disability-Adjusted Life Years)	Both	Age-standardized	Glaucoma	2021	-5.09806754423658	-13.8610938229889	3.66495873451571	0.507143305339982	-3.90414219221727	-9.77118177875044	1.96289739431589
84	Eastern Europe	DALYs (Disability-Adjusted Life Years)	Both	All ages	Glaucoma	2021	-0.810989795548872	-9.39037861269339	7.76839902159564	0.398965066459628	0.684645529886476	-8.49032338334471	9.85961444311766
85	Southern Latin America	DALYs (Disability-Adjusted Life Years)	Both	Age-standardized	Glaucoma	1990	7.75039707827753	-4.20893057098252	19.7097247275376	0.515662071592458	7.75039707827753	-4.20893057098252	19.7097247275376
86	Southern Latin America	DALYs (Disability-Adjusted Life Years)	Both	All ages	Glaucoma	1990	3.60485386534732	-3.35704726545005	10.5667549961447	0.515662071592456	3.60485386534732	-3.35704726545005	10.5667549961447
87	Southern Latin America	DALYs (Disability-Adjusted Life Years)	Both	Age-standardized	Glaucoma	2021	0.655868808540775	-2.84474583125877	4.15648344834033	0.826300982004067	0.655868808540775	-2.84474583125877	4.15648344834033
88	Southern Latin America	DALYs (Disability-Adjusted Life Years)	Both	All ages	Glaucoma	2021	-6.09996308446465	-8.8716947663548	-3.32823140257451	0.826300982004062	-6.09996308446465	-8.8716947663548	-3.32823140257451
89	Western Europe	DALYs (Disability-Adjusted Life Years)	Both	Age-standardized	Glaucoma	1990	-28.5350624978443	-46.0343683736051	-11.0357566220835	0.000872240788740327	-14.2162057616398	-19.269627775158	-9.16278374812154
90	Western Europe	DALYs (Disability-Adjusted Life Years)	Both	All ages	Glaucoma	1990	-23.7075821398021	-44.4281919996865	-2.9869722799177	0.000659972034734471	-6.47877978983206	-13.6745084607526	0.716948881088528
91	Western Europe	DALYs (Disability-Adjusted Life Years)	Both	Age-standardized	Glaucoma	2021	-15.7221462843985	-26.5248439016675	-4.91944866712955	0.000155231759887734	-5.21041583711931	-7.41550146946514	-3.00533020477348
92	Western Europe	DALYs (Disability-Adjusted Life Years)	Both	All ages	Glaucoma	2021	-23.8176396438083	-40.609875196164	-7.02540409145266	0.000716262958663747	-10.4740732590238	-17.7288963280593	-3.21925018998828
93	High-income North America	DALYs (Disability-Adjusted Life Years)	Both	Age-standardized	Glaucoma	1990	-8.41563199977933	-16.866551748554	0.03528774899533	0.939424541019244	-8.41563199977933	-16.866551748554	0.03528774899533
94	High-income North America	DALYs (Disability-Adjusted Life Years)	Both	All ages	Glaucoma	1990	5.30077426125244	-8.88332545992704	19.4848739824319	0.939424541019246	5.30077426125244	-8.88332545992704	19.4848739824319
95	High-income North America	DALYs (Disability-Adjusted Life Years)	Both	Age-standardized	Glaucoma	2021	-6.6606696997088	-12.8809774002749	-0.440361999142706	0.932219913422384	-6.6606696997088	-12.8809774002749	-0.440361999142706
96	High-income North America	DALYs (Disability-Adjusted Life Years)	Both	All ages	Glaucoma	2021	5.60623903582889	-1.17723858397261	12.3897166556304	0.932219913422384	5.60623903582889	-1.17723858397261	12.3897166556304
97	High-income Asia Pacific	DALYs (Disability-Adjusted Life Years)	Both	Age-standardized	Glaucoma	1990	-26.0925359277134	-43.1768013459566	-9.00827050947013	0.585194806552542	-24.0356903221752	-27.7734883385482	-20.2978923058023
98	High-income Asia Pacific	DALYs (Disability-Adjusted Life Years)	Both	All ages	Glaucoma	1990	-5.5225887990007	-13.5995395488521	2.55436195085067	0.467539057264337	-5.5225887990007	-13.5995395488521	2.55436195085067
99	High-income Asia Pacific	DALYs (Disability-Adjusted Life Years)	Both	Age-standardized	Glaucoma	2021	-6.11888726471168	-13.7786014357018	1.5408269062784	0.785469567310278	-5.94357510745613	-14.9533815884426	3.06623137353029
100	High-income Asia Pacific	DALYs (Disability-Adjusted Life Years)	Both	All ages	Glaucoma	2021	4.80807265065131	-27.4227933068817	37.0389386081843	0.949836508144629	4.80807265065131	-27.4227933068817	37.0389386081843
101	Sub-Saharan Africa	DALYs (Disability-Adjusted Life Years)	Both	Age-standardized	Glaucoma	1990	-0.516833295399728	-36.418714595575	35.3850480047755	0.279557776252256	-9.97247655838312	-44.4818433903612	24.536890273595
102	Sub-Saharan Africa	DALYs (Disability-Adjusted Life Years)	Both	All ages	Glaucoma	1990	7.05857493027543	-22.2710260242498	36.3881758848006	0.549164675894537	2.82610531732069	-26.6696496852574	32.3218603198988
103	Sub-Saharan Africa	DALYs (Disability-Adjusted Life Years)	Both	Age-standardized	Glaucoma	2021	-21.7942148925313	-44.4278593022412	0.83942951717869	0.397467995008252	-26.1580362761155	-48.8045899710876	-3.51148258114342
104	Sub-Saharan Africa	DALYs (Disability-Adjusted Life Years)	Both	All ages	Glaucoma	2021	-9.99934512158884	-27.9822262056863	7.98353596250863	0.131293382004762	-10.861468493207	-29.8931793481459	8.17024236173187
109	Southeast Asia, east Asia, and Oceania	DALYs (Disability-Adjusted Life Years)	Both	Age-standardized	Glaucoma	1990	-15.3419343940872	-28.4300712611278	-2.25379752704648	0.709252899701072	-12.0366929230661	-22.2856892406544	-1.78769660547769
110	Southeast Asia, east Asia, and Oceania	DALYs (Disability-Adjusted Life Years)	Both	All ages	Glaucoma	1990	-5.63196693310976	-15.3262669983588	4.06233313213928	0.109266615878964	-5.61620083727462	-15.2842491760834	4.05184750153416
111	Southeast Asia, east Asia, and Oceania	DALYs (Disability-Adjusted Life Years)	Both	Age-standardized	Glaucoma	2021	-8.71995222330164	-18.1588603379719	0.718955891368635	0.839657614268132	-8.24328948993585	-18.2500193709558	1.7634403910841
112	Southeast Asia, east Asia, and Oceania	DALYs (Disability-Adjusted Life Years)	Both	All ages	Glaucoma	2021	-2.46486958314877	-10.2024784252467	5.27273925894913	0.280768957895393	-2.92680756103596	-9.96263479349041	4.1090196714185
117	Latin America and Caribbean	DALYs (Disability-Adjusted Life Years)	Both	Age-standardized	Glaucoma	1990	-35.1217277601525	-47.204421951805	-23.0390335685	0.360563238311972	-32.188870491138	-43.1292318493455	-21.2485091329304
118	Latin America and Caribbean	DALYs (Disability-Adjusted Life Years)	Both	All ages	Glaucoma	1990	-21.7775666324493	-34.2772395670326	-9.27789369786595	0.128836927669261	-22.2151891720727	-35.4376397600432	-8.99273858410213
119	Latin America and Caribbean	DALYs (Disability-Adjusted Life Years)	Both	Age-standardized	Glaucoma	2021	-21.0604049698061	-28.4908923141555	-13.6299176254567	0.829875071536913	-18.8316069340478	-25.9326972610631	-11.7305166070325
120	Latin America and Caribbean	DALYs (Disability-Adjusted Life Years)	Both	All ages	Glaucoma	2021	-10.5610773537949	-17.6594903616207	-3.46266434596901	0.254129446477792	-10.9320592967105	-17.8001911216077	-4.06392747181328
121	Central Europe, eastern Europe, and central Asia	DALYs (Disability-Adjusted Life Years)	Both	Age-standardized	Glaucoma	1990	-32.2360609828727	-51.1938652514156	-13.2782567143299	0.0223848750818881	-29.5356994064423	-46.868706198975	-12.2026926139096
122	Central Europe, eastern Europe, and central Asia	DALYs (Disability-Adjusted Life Years)	Both	All ages	Glaucoma	1990	-23.4067887013668	-39.8246383681181	-6.98893903461539	0.0274117051075733	-21.4366042896631	-37.5155689474612	-5.35763963186501
123	Central Europe, eastern Europe, and central Asia	DALYs (Disability-Adjusted Life Years)	Both	Age-standardized	Glaucoma	2021	-26.2434584858971	-38.4819358616354	-14.0049811101587	0.0305416224183001	-25.1060901372117	-37.5407476314552	-12.6714326429681
124	Central Europe, eastern Europe, and central Asia	DALYs (Disability-Adjusted Life Years)	Both	All ages	Glaucoma	2021	-12.2416879642619	-20.9864891401189	-3.49688678840482	0.210319718837808	-11.6546753512485	-20.6651585055081	-2.64419219698891
125	High income	DALYs (Disability-Adjusted Life Years)	Both	Age-standardized	Glaucoma	1990	-22.1342256525041	-34.4689608416362	-9.79949046337197	0.0038430867866309	-13.9156016894239	-20.6236458146764	-7.2075575641715
126	High income	DALYs (Disability-Adjusted Life Years)	Both	All ages	Glaucoma	1990	-13.2393875918971	-28.2669272498771	1.78815206608291	0.00182719508384211	-4.04666913310278	-10.626845127761	2.53350686155547
127	High income	DALYs (Disability-Adjusted Life Years)	Both	Age-standardized	Glaucoma	2021	-9.89228239995718	-16.7079770622784	-3.07658773763595	0.000229638085191167	-4.18106648758376	-6.6613318216319	-1.70080115353561
128	High income	DALYs (Disability-Adjusted Life Years)	Both	All ages	Glaucoma	2021	-11.1369221676125	-22.7199679883105	0.446123653085536	0.000236351850210083	-5.00766522662703	-10.97919665032	0.963866197065962
