# Supplementary material for: 2021 global burden of disease study: a comprehensive analysis of glaucoma in the middle-aged and older adult population at global, regional, and national levels
Source: Front Public Health. 2025 Nov 11;13:1526061. doi: 10.3389/fpubh.2025.1526061 (PMC12668216; doi:10.3389/fpubh.2025.1526061)
Supplement: Supplementary file 3 [file Data_Sheet_3.ZIP]

Archive with 1 entries (1 files):
- Attachment 3/frointerresult.csv
