# Supplementary material for: 2021 global burden of disease study: a comprehensive analysis of glaucoma in the middle-aged and older adult population at global, regional, and national levels
Source: Front Public Health. 2025 Nov 11;13:1526061. doi: 10.3389/fpubh.2025.1526061 (PMC12668216; doi:10.3389/fpubh.2025.1526061)
Supplement: Supplementary file 3 [file Data_Sheet_3.ZIP › Attachment 3/frointerresult.csv]

	location	year	Rate	SDI	frontier	eff_diff	Rate_minyear	trend
1	Afghanistan	1990	169.965398941151	0.173832165473389	102.99450766009	66.9708912810612	169.965398941151	NaN
2	Afghanistan	1991	169.976103060034	0.176472549509622	102.927197590668	67.0489054693661	169.965398941151	Increase
3	Afghanistan	1992	170.126496011515	0.179633724437178	104.536485304659	65.5900107068564	169.965398941151	Increase
4	Afghanistan	1993	169.891595701542	0.18018371261059	102.179049371465	67.7125463300771	169.965398941151	Decrease
5	Afghanistan	1994	170.121324607292	0.178518660381455	100.232057033349	69.8892675739437	169.965398941151	Increase
6	Afghanistan	1995	170.058255691416	0.17827912756413	103.141929241585	66.9163264498316	169.965398941151	Increase
7	Afghanistan	1996	170.895111295311	0.178085403812013	100.458929701687	70.4361815936248	169.965398941151	Increase
8	Afghanistan	1997	172.557412567039	0.177884124107706	98.5403542186363	74.0170583484023	169.965398941151	Increase
9	Afghanistan	1998	174.554557192294	0.177513403151835	98.2962762883666	76.2582809039278	169.965398941151	Increase
10	Afghanistan	1999	176.043862964829	0.177075239430658	102.189493663511	73.8543693013181	169.965398941151	Increase
11	Afghanistan	2000	176.512821203419	0.177025771968387	95.9777308221919	80.5350903812271	169.965398941151	Increase
12	Afghanistan	2001	176.118959542065	0.177773144391168	100.664968878163	75.4539906639021	169.965398941151	Increase
13	Afghanistan	2002	175.479542394515	0.183808429860528	100.661075359763	74.8184670347523	169.965398941151	Increase
14	Afghanistan	2003	174.715779844014	0.19051899147664	101.476907943731	73.2388719002834	169.965398941151	Increase
15	Afghanistan	2004	173.867703016451	0.196903541380771	94.3778882061192	79.4898148103319	169.965398941151	Increase
16	Afghanistan	2005	172.88082350577	0.203928133334003	86.2220719244157	86.6587515813546	169.965398941151	Increase
17	Afghanistan	2006	171.617308677581	0.211074194179476	50.7081886512925	120.909120026288	169.965398941151	Increase
18	Afghanistan	2007	169.593997599043	0.219627610708056	46.7026044322849	122.891393166758	169.965398941151	Decrease
19	Afghanistan	2008	167.310492006901	0.22808917063877	48.0435165440354	119.266975462866	169.965398941151	Decrease
20	Afghanistan	2009	165.011677314099	0.237900824236794	46.6181376301734	118.393539683925	169.965398941151	Decrease
21	Afghanistan	2010	162.773276397742	0.247759948877388	42.3590003528082	120.414276044934	169.965398941151	Decrease
22	Afghanistan	2011	159.973932997287	0.257041675822107	40.3441808206071	119.62975217668	169.965398941151	Decrease
23	Afghanistan	2012	157.037658071414	0.266484406571128	38.8936137824905	118.144044288924	169.965398941151	Decrease
24	Afghanistan	2013	153.778853626603	0.275636558072642	32.9393978023988	120.839455824205	169.965398941151	Decrease
25	Afghanistan	2014	150.51355227212	0.284030351035349	29.5925914899049	120.920960782215	169.965398941151	Decrease
26	Afghanistan	2015	147.796427679951	0.291849504924728	29.6665706583265	118.129857021625	169.965398941151	Decrease
27	Afghanistan	2016	144.794768978434	0.299630695812728	29.2192915207321	115.575477457701	169.965398941151	Decrease
28	Afghanistan	2017	141.964422758973	0.307424618143983	28.9958449141031	112.96857784487	169.965398941151	Decrease
29	Afghanistan	2018	139.363985460673	0.314866093354221	29.1151176276162	110.248867833057	169.965398941151	Decrease
30	Afghanistan	2019	137.291679738733	0.322454046974177	28.9078387911736	108.38384094756	169.965398941151	Decrease
31	Afghanistan	2020	135.995751874002	0.32983006796412	28.9153741448016	107.080377729201	169.965398941151	Decrease
32	Afghanistan	2021	125.093302851152	0.337199997837472	28.819418919588	96.2738839315643	169.965398941151	Decrease
33	Albania	1990	23.4496241878274	0.557773300317074	6.41771403979796	17.0319101480295	23.4496241878274	NaN
34	Albania	1991	23.2903728222978	0.555629411790174	6.67207194785309	16.6183008744448	23.4496241878274	Decrease
35	Albania	1992	23.2474281448902	0.553107897492912	6.58809784487223	16.6593303000179	23.4496241878274	Decrease
36	Albania	1993	23.0305070981446	0.552453327893755	6.64215982665494	16.3883472714897	23.4496241878274	Decrease
37	Albania	1994	22.8082956059412	0.553763669315605	6.66168945013931	16.1466061558019	23.4496241878274	Decrease
38	Albania	1995	22.5521899531949	0.557040889185472	6.72866190608615	15.8235280471088	23.4496241878274	Decrease
39	Albania	1996	22.2713153916621	0.562248886206679	6.23140971050095	16.0399056811611	23.4496241878274	Decrease
40	Albania	1997	21.7908434119058	0.566802804232969	5.98863071349509	15.8022126984107	23.4496241878274	Decrease
41	Albania	1998	21.3165359138859	0.572534101516668	5.97758251746194	15.338953396424	23.4496241878274	Decrease
42	Albania	1999	20.8910054835725	0.578295461805887	5.83370458476013	15.0573008988124	23.4496241878274	Decrease
43	Albania	2000	20.4895223285114	0.58466418835901	5.77936931974175	14.7101530087696	23.4496241878274	Decrease
44	Albania	2001	20.1040800985729	0.592412946510661	5.82131166109609	14.2827684374768	23.4496241878274	Decrease
45	Albania	2002	19.6676272603763	0.599865977568749	5.84699150250155	13.8206357578748	23.4496241878274	Decrease
46	Albania	2003	19.2584776110626	0.606971165987994	5.86947415731279	13.3890034537498	23.4496241878274	Decrease
47	Albania	2004	18.9065261443146	0.613864246664272	6.03773540393077	12.8687907403838	23.4496241878274	Decrease
48	Albania	2005	18.5409498280629	0.620679614590226	5.97309603368003	12.5678537943828	23.4496241878274	Decrease
49	Albania	2006	18.236620033294	0.627485617497143	5.97362079356548	12.2629992397286	23.4496241878274	Decrease
50	Albania	2007	17.9597817479322	0.634167968985356	5.91700721502393	12.0427745329083	23.4496241878274	Decrease
51	Albania	2008	17.7038134536132	0.640766134349698	6.12001358477873	11.5837998688345	23.4496241878274	Decrease
52	Albania	2009	17.3944738701177	0.646816130123751	5.96166495069019	11.4328089194275	23.4496241878274	Decrease
53	Albania	2010	17.1746975208776	0.652654202642964	5.94173736793927	11.2329601529383	23.4496241878274	Decrease
54	Albania	2011	17.11032796876	0.658196772707548	5.91433650542085	11.1959914633391	23.4496241878274	Decrease
55	Albania	2012	16.932275077576	0.66355677961127	5.82145630141759	11.1108187761584	23.4496241878274	Decrease
56	Albania	2013	16.70916194598	0.668739558985928	5.58921548984062	11.1199464561393	23.4496241878274	Decrease
57	Albania	2014	16.5790208452995	0.67411298539372	5.65978985426571	10.9192309910338	23.4496241878274	Decrease
58	Albania	2015	16.5381919729383	0.679668600655757	5.55000467157183	10.9881873013665	23.4496241878274	Decrease
59	Albania	2016	16.3328629968903	0.68503664759447	5.20692887342222	11.1259341234681	23.4496241878274	Decrease
60	Albania	2017	16.1479959938753	0.690379199197076	4.93470594031279	11.2132900535625	23.4496241878274	Decrease
61	Albania	2018	15.9084824172576	0.695566877664306	5.70488172961002	10.2036006876476	23.4496241878274	Decrease
62	Albania	2019	15.9000817145916	0.700287863295906	5.78505774237073	10.1150239722209	23.4496241878274	Decrease
63	Albania	2020	15.8053140046574	0.703790245372837	5.15346377642757	10.6518502282298	23.4496241878274	Decrease
64	Albania	2021	15.7215571443539	0.706849790878611	5.92697544567104	9.7945816986829	23.4496241878274	Decrease
65	Algeria	1990	143.027428481192	0.460486905849358	22.3450853184459	120.682343162746	143.027428481192	NaN
66	Algeria	1991	140.545080363746	0.468319196672477	21.8637581131294	118.681322250617	143.027428481192	Decrease
67	Algeria	1992	138.018405930291	0.475950937138063	21.6010893300642	116.417316600227	143.027428481192	Decrease
68	Algeria	1993	135.647457505851	0.483255591216591	21.5460611531755	114.101396352676	143.027428481192	Decrease
69	Algeria	1994	133.035906318128	0.490450660309052	20.1951883618341	112.840717956293	143.027428481192	Decrease
70	Algeria	1995	130.824357979486	0.497957543180561	10.5669891219545	120.257368857532	143.027428481192	Decrease
71	Algeria	1996	128.735587694255	0.505990967161627	8.23152018796194	120.504067506293	143.027428481192	Decrease
72	Algeria	1997	126.576902001739	0.514056565839869	7.61101560068691	118.965886401053	143.027428481192	Decrease
73	Algeria	1998	124.439783910893	0.522382418796352	7.6240261377074	116.815757773185	143.027428481192	Decrease
74	Algeria	1999	122.391098095088	0.530785582833015	7.00839637920718	115.382701715881	143.027428481192	Decrease
75	Algeria	2000	120.259352653698	0.539481507570335	6.86534414848078	113.394008505217	143.027428481192	Decrease
76	Algeria	2001	118.163164132415	0.54752927722376	6.6265608693944	111.53660326302	143.027428481192	Decrease
77	Algeria	2002	115.904199943738	0.555172221658197	6.38504898389342	109.519150959844	143.027428481192	Decrease
78	Algeria	2003	113.936253014203	0.562536956171446	6.53290324235192	107.403349771851	143.027428481192	Decrease
79	Algeria	2004	112.059202602178	0.569352851934701	5.91422499773882	106.144977604439	143.027428481192	Decrease
80	Algeria	2005	110.011155868339	0.576001964539977	5.94022715564758	104.070928712692	143.027428481192	Decrease
81	Algeria	2006	108.511669428516	0.582126361864573	6.02288083641333	102.488788592103	143.027428481192	Decrease
82	Algeria	2007	106.726131260856	0.587790538325364	5.82645236419059	100.899678896665	143.027428481192	Decrease
83	Algeria	2008	105.143773476314	0.593190973247903	6.13059342695126	99.0131800493627	143.027428481192	Decrease
84	Algeria	2009	103.490567882476	0.597870383895018	6.27793930152893	97.2126285809473	143.027428481192	Decrease
85	Algeria	2010	102.02822507874	0.602823534656761	5.91763567250348	96.1105894062368	143.027428481192	Decrease
86	Algeria	2011	100.637680844983	0.607825529405856	5.99499817975686	94.6426826652265	143.027428481192	Decrease
87	Algeria	2012	99.3187697207953	0.612703533153522	5.91202789800287	93.4067418227925	143.027428481192	Decrease
88	Algeria	2013	97.8452834458674	0.617422204461461	5.91974191079719	91.9255415350702	143.027428481192	Decrease
89	Algeria	2014	96.43588766764	0.622087291667118	5.94747978421782	90.4884078834222	143.027428481192	Decrease
90	Algeria	2015	95.0451207911331	0.626745568394753	5.87037022193326	89.1747505691998	143.027428481192	Decrease
91	Algeria	2016	93.2525639962323	0.631710735505334	5.88636168844688	87.3662023077854	143.027428481192	Decrease
92	Algeria	2017	91.256085540272	0.636973175875889	5.96840000837635	85.2876855318956	143.027428481192	Decrease
93	Algeria	2018	89.6906360647468	0.642500039273145	5.96473604231824	83.7259000224285	143.027428481192	Decrease
94	Algeria	2019	88.3207311449129	0.648210784879009	6.01935036651407	82.3013807783988	143.027428481192	Decrease
95	Algeria	2020	87.3797961829163	0.65365146606094	5.91057035489456	81.4692258280218	143.027428481192	Decrease
96	Algeria	2021	85.8999612818766	0.659500924324217	6.08474952630903	79.8152117555676	143.027428481192	Decrease
97	American Samoa	1990	41.3434611590424	0.613633923933335	5.94685951819616	35.3966016408462	41.3434611590424	NaN
98	American Samoa	1991	40.7437056107801	0.615847611881171	5.94007483490798	34.8036307758722	41.3434611590424	Decrease
99	American Samoa	1992	40.1702429592164	0.618583654206334	5.9723707811297	34.1978721780867	41.3434611590424	Decrease
100	American Samoa	1993	39.5903309674066	0.622078597664072	5.86587246767523	33.7244584997314	41.3434611590424	Decrease
101	American Samoa	1994	38.9781095647214	0.626053240674018	6.00064649315719	32.9774630715642	41.3434611590424	Decrease
102	American Samoa	1995	38.439626541943	0.629814053909773	5.95370585898359	32.4859206829594	41.3434611590424	Decrease
103	American Samoa	1996	37.8298634906799	0.632706982787519	6.01400959210169	31.8158538985783	41.3434611590424	Decrease
104	American Samoa	1997	37.1596850304491	0.634926685456248	6.28160021457631	30.8780848158727	41.3434611590424	Decrease
105	American Samoa	1998	36.5766245059017	0.636597975713911	5.94694473033825	30.6296797755634	41.3434611590424	Decrease
106	American Samoa	1999	35.9759952690523	0.638322193134778	5.97851098657277	29.9974842824796	41.3434611590424	Decrease
107	American Samoa	2000	35.5890105513289	0.640609550029113	5.95461849642623	29.6343920549027	41.3434611590424	Decrease
108	American Samoa	2001	35.1815439533519	0.643214421156583	5.95437243178533	29.2271715215665	41.3434611590424	Decrease
109	American Samoa	2002	34.8008608864534	0.646002062148026	5.93074644243538	28.870114444018	41.3434611590424	Decrease
110	American Samoa	2003	34.5318890180458	0.648951964151548	5.97423437969365	28.5576546383522	41.3434611590424	Decrease
111	American Samoa	2004	34.2489632363561	0.651921140709413	6.00760918322923	28.2413540531269	41.3434611590424	Decrease
112	American Samoa	2005	33.982812978965	0.655061005497018	5.97386903451106	28.008943944454	41.3434611590424	Decrease
113	American Samoa	2006	33.7119285763106	0.657725722991147	6.08931608881221	27.6226124874984	41.3434611590424	Decrease
114	American Samoa	2007	33.51147632396	0.660781175742006	5.99503254144321	27.5164437825168	41.3434611590424	Decrease
115	American Samoa	2008	33.2636736555135	0.664025761610397	5.95138917839656	27.312284477117	41.3434611590424	Decrease
116	American Samoa	2009	32.9093840026777	0.667300532067021	5.94956079199062	26.9598232106871	41.3434611590424	Decrease
117	American Samoa	2010	32.6091974837083	0.671248915725392	5.68352513368739	26.9256723500209	41.3434611590424	Decrease
118	American Samoa	2011	32.2492044353392	0.675979288249651	5.69200690543501	26.5571975299042	41.3434611590424	Decrease
119	American Samoa	2012	31.6041945267011	0.680861538744503	5.82876410930842	25.7754304173927	41.3434611590424	Decrease
120	American Samoa	2013	30.8830995514865	0.685833061049061	5.83379599790656	25.04930355358	41.3434611590424	Decrease
121	American Samoa	2014	30.3385813671159	0.691343136814841	5.6375269401737	24.7010544269422	41.3434611590424	Decrease
122	American Samoa	2015	29.9683582548936	0.697162912183353	5.78460369905584	24.1837545558378	41.3434611590424	Decrease
123	American Samoa	2016	29.7368358848158	0.702726397771802	5.4140334908211	24.3228023939947	41.3434611590424	Decrease
124	American Samoa	2017	29.6677877708124	0.707647909217363	3.93766432092125	25.7301234498911	41.3434611590424	Decrease
125	American Samoa	2018	29.6492377284278	0.712800591003034	5.67360280143853	23.9756349269893	41.3434611590424	Decrease
126	American Samoa	2019	29.4631580207042	0.717308133053242	5.33779683955354	24.1253611811507	41.3434611590424	Decrease
127	American Samoa	2020	28.7485677664201	0.720838500394591	5.76392642992221	22.9846413364979	41.3434611590424	Decrease
128	American Samoa	2021	29.3249154354732	0.723727533059592	3.99247627086521	25.332439164608	41.3434611590424	Decrease
129	Andorra	1990	24.6522345809213	0.761463880346533	3.644200964723	21.0080336161983	24.6522345809213	NaN
130	Andorra	1991	24.3651439395077	0.764709071138693	3.10713316065554	21.2580107788522	24.6522345809213	Decrease
131	Andorra	1992	24.1086589846443	0.767188282487657	4.51351233379648	19.5951466508478	24.6522345809213	Decrease
132	Andorra	1993	23.8630045084253	0.768953827567811	4.52173484135549	19.3412696670698	24.6522345809213	Decrease
133	Andorra	1994	23.5577760623049	0.77002376454004	3.01926597313551	20.5385100891693	24.6522345809213	Decrease
134	Andorra	1995	23.2284214382026	0.77098868338163	4.50653386713847	18.7218875710641	24.6522345809213	Decrease
135	Andorra	1996	22.9042899590422	0.772403470644367	4.52517690268115	18.379113056361	24.6522345809213	Decrease
136	Andorra	1997	22.6221438196657	0.774580970737089	2.98800681934927	19.6341370003164	24.6522345809213	Decrease
137	Andorra	1998	22.4018320481742	0.776972577800595	4.48710516324221	17.914726884932	24.6522345809213	Decrease
138	Andorra	1999	22.0948824905229	0.779629634395052	4.99848478011732	17.0963977104056	24.6522345809213	Decrease
139	Andorra	2000	21.8728380555191	0.781976505693047	2.94896327944549	18.9238747760736	24.6522345809213	Decrease
140	Andorra	2001	21.6352917746431	0.785417034980389	5.25120376111195	16.3840880135312	24.6522345809213	Decrease
141	Andorra	2002	21.4257301469509	0.79015875913382	4.47246515727017	16.9532649896807	24.6522345809213	Decrease
142	Andorra	2003	21.2618041899299	0.797278900724701	2.87369091975861	18.3881132701713	24.6522345809213	Decrease
143	Andorra	2004	21.0727588487818	0.80473197995372	2.84372077355761	18.2290380752242	24.6522345809213	Decrease
144	Andorra	2005	20.8928969213391	0.812213979716634	2.87261670848911	18.02028021285	24.6522345809213	Decrease
145	Andorra	2006	20.7322323082318	0.819787259850839	2.84131304272502	17.8909192655068	24.6522345809213	Decrease
146	Andorra	2007	20.5669182012774	0.826617254254178	2.84515366916894	17.7217645321085	24.6522345809213	Decrease
147	Andorra	2008	20.4738466680438	0.83182171450476	2.75800993447434	17.7158367335695	24.6522345809213	Decrease
148	Andorra	2009	20.2617186989766	0.835929886554712	2.74887129287362	17.512847406103	24.6522345809213	Decrease
149	Andorra	2010	20.1995019552548	0.839489966459192	2.74724608923542	17.4522558660194	24.6522345809213	Decrease
150	Andorra	2011	20.0138451378976	0.842794802354863	2.47502521849327	17.5388199194043	24.6522345809213	Decrease
151	Andorra	2012	19.8711167290039	0.845810830539451	2.34851939226443	17.5225973367395	24.6522345809213	Decrease
152	Andorra	2013	19.7465439259018	0.848329909768827	2.40461526293698	17.3419286629648	24.6522345809213	Decrease
153	Andorra	2014	19.6829737460322	0.851010491664786	2.34308910790833	17.3398846381239	24.6522345809213	Decrease
154	Andorra	2015	19.6114505213919	0.853591217830289	2.32299180560369	17.2884587157882	24.6522345809213	Decrease
155	Andorra	2016	19.5171097029672	0.856257052608717	2.29540235679693	17.2217073461703	24.6522345809213	Decrease
156	Andorra	2017	19.3907149689693	0.85947703010266	2.1906707484471	17.2000442205222	24.6522345809213	Decrease
157	Andorra	2018	19.3180057551245	0.862588950920789	2.18660442474097	17.1314013303835	24.6522345809213	Decrease
158	Andorra	2019	19.2326297346464	0.865621023596139	2.18268832270484	17.0499414119416	24.6522345809213	Decrease
159	Andorra	2020	19.0357212595752	0.867449169102346	2.19089398161969	16.8448272779555	24.6522345809213	Decrease
160	Andorra	2021	19.0631566326386	0.869444112735696	2.18426544635954	16.8788911862791	24.6522345809213	Decrease
161	Angola	1990	119.402272542635	0.270736935221319	31.9719737533822	87.4302987892525	119.402272542635	NaN
162	Angola	1991	118.852163908242	0.275160624620397	31.122954889923	87.7292090183188	119.402272542635	Decrease
163	Angola	1992	118.014909500601	0.279231499654396	30.459943931498	87.5549655691032	119.402272542635	Decrease
164	Angola	1993	117.252741221877	0.281867702816568	30.0968789754239	87.1558622464536	119.402272542635	Decrease
165	Angola	1994	116.354025645684	0.284487594233541	29.9453313091492	86.4086943365346	119.402272542635	Decrease
166	Angola	1995	115.411839214052	0.287447813395598	29.9761053122144	85.4357339018371	119.402272542635	Decrease
167	Angola	1996	114.52502807034	0.29142127918547	29.3716932017687	85.1533348685716	119.402272542635	Decrease
168	Angola	1997	113.252787545734	0.295433993200957	29.3137601291388	83.9390274165949	119.402272542635	Decrease
169	Angola	1998	112.223360902371	0.299553353195731	29.2069323261582	83.0164285762127	119.402272542635	Decrease
170	Angola	1999	111.041172858136	0.303720041599183	28.9891599678568	82.0520128902791	119.402272542635	Decrease
171	Angola	2000	109.976434461485	0.307603311847111	29.1708995761306	80.805534885354	119.402272542635	Decrease
172	Angola	2001	108.740382718382	0.311697534329848	28.9838317837705	79.7565509346117	119.402272542635	Decrease
173	Angola	2002	107.647008353328	0.316706570519731	28.9731197192568	78.6738886340712	119.402272542635	Decrease
174	Angola	2003	106.378284231812	0.321777361754333	28.9746343554309	77.4036498763807	119.402272542635	Decrease
175	Angola	2004	105.275505747593	0.32739526565521	28.9214628129004	76.3540429346923	119.402272542635	Decrease
176	Angola	2005	103.92330405957	0.333785188103559	28.8853969368974	75.0379071226726	119.402272542635	Decrease
177	Angola	2006	102.446899521692	0.34101262184868	28.8508013080851	73.5960982136068	119.402272542635	Decrease
178	Angola	2007	100.7928543434	0.34884684076221	28.8137116499104	71.9791426934894	119.402272542635	Decrease
179	Angola	2008	99.0224026246305	0.357082005452131	28.7298246736059	70.2925779510246	119.402272542635	Decrease
180	Angola	2009	97.2284151933496	0.364407743836554	28.7236280871204	68.5047871062292	119.402272542635	Decrease
181	Angola	2010	95.559647349027	0.372033537037443	28.6556131756158	66.9040341734112	119.402272542635	Decrease
182	Angola	2011	93.6478051266506	0.380006613064486	28.2316614355136	65.416143691137	119.402272542635	Decrease
183	Angola	2012	91.8605607220345	0.387891857376226	27.5788387783754	64.2817219436591	119.402272542635	Decrease
184	Angola	2013	89.8771405682941	0.395796328674416	26.6548646103887	63.2222759579054	119.402272542635	Decrease
185	Angola	2014	87.87994224025	0.403720085675527	26.7959900245498	61.0839522157002	119.402272542635	Decrease
186	Angola	2015	86.0965228628189	0.411372026050491	27.31507056972	58.7814522930988	119.402272542635	Decrease
187	Angola	2016	84.4355872355747	0.418822062446251	26.3226435167042	58.1129437188706	119.402272542635	Decrease
188	Angola	2017	83.0252211890167	0.426177082467176	25.1438377904449	57.8813833985718	119.402272542635	Decrease
189	Angola	2018	81.5095449550465	0.433355005074473	24.7761700790905	56.733374875956	119.402272542635	Decrease
190	Angola	2019	79.9694038070812	0.440454598010708	23.8830900395583	56.0863137675229	119.402272542635	Decrease
191	Angola	2020	78.5176810049892	0.447283991858922	23.9927569774679	54.5249240275213	119.402272542635	Decrease
192	Angola	2021	77.2927592592692	0.453721949492174	22.9449031882012	54.347856071068	119.402272542635	Decrease
193	Antigua and Barbuda	1990	57.8320183681779	0.612104590576197	5.9562992462019	51.875719121976	57.8320183681779	NaN
194	Antigua and Barbuda	1991	57.0353622037841	0.618817128671612	5.91670468181741	51.1186575219667	57.8320183681779	Decrease
195	Antigua and Barbuda	1992	56.3096064295289	0.624695818117472	5.81053473463757	50.4990716948913	57.8320183681779	Decrease
196	Antigua and Barbuda	1993	55.5411726143541	0.630075853661038	5.91582902595115	49.625343588403	57.8320183681779	Decrease
197	Antigua and Barbuda	1994	54.7026706303923	0.634768955380056	5.96744217511767	48.7352284552746	57.8320183681779	Decrease
198	Antigua and Barbuda	1995	53.7725215060648	0.638008628575253	6.00206244375951	47.7704590623053	57.8320183681779	Decrease
199	Antigua and Barbuda	1996	52.7968289437894	0.641647192231223	6.13686690893001	46.6599620348594	57.8320183681779	Decrease
200	Antigua and Barbuda	1997	51.7993035093945	0.645895590676441	6.0224236364326	45.7768798729619	57.8320183681779	Decrease
201	Antigua and Barbuda	1998	50.8133215396929	0.650614287301836	5.86289515153226	44.9504263881606	57.8320183681779	Decrease
202	Antigua and Barbuda	1999	49.7828203157554	0.655534994042462	5.95373633299187	43.8290839827635	57.8320183681779	Decrease
203	Antigua and Barbuda	2000	48.9375299926976	0.660819064213085	5.97519165872266	42.962338333975	57.8320183681779	Decrease
204	Antigua and Barbuda	2001	48.2240193097909	0.665620631875941	5.9309411466956	42.2930781630953	57.8320183681779	Decrease
205	Antigua and Barbuda	2002	47.5406189844586	0.670360801218314	5.74707630901782	41.7935426754408	57.8320183681779	Decrease
206	Antigua and Barbuda	2003	46.7702345833183	0.67531148966572	5.91198802422324	40.8582465590951	57.8320183681779	Decrease
207	Antigua and Barbuda	2004	46.1318885978087	0.680412429142464	5.9239417055077	40.207946892301	57.8320183681779	Decrease
208	Antigua and Barbuda	2005	45.4721491872437	0.685486437018442	5.29064100194361	40.1815081853001	57.8320183681779	Decrease
209	Antigua and Barbuda	2006	44.7487818351757	0.690826021180964	5.68359827466314	39.0651835605125	57.8320183681779	Decrease
210	Antigua and Barbuda	2007	44.009729146013	0.69636003908324	3.68792481372628	40.3218043322867	57.8320183681779	Decrease
211	Antigua and Barbuda	2008	43.3077973440348	0.702175362144575	5.80089581318554	37.5069015308492	57.8320183681779	Decrease
212	Antigua and Barbuda	2009	42.6061899124121	0.707128563802673	5.15591692918773	37.4502729832244	57.8320183681779	Decrease
213	Antigua and Barbuda	2010	42.1140820461891	0.711432245950457	5.71428701917198	36.3997950270171	57.8320183681779	Decrease
214	Antigua and Barbuda	2011	41.7494317732531	0.715489989160124	5.78148081590047	35.9679509573526	57.8320183681779	Decrease
215	Antigua and Barbuda	2012	41.3166081921216	0.719509323328322	5.38861723091072	35.9279909612109	57.8320183681779	Decrease
216	Antigua and Barbuda	2013	41.1084395670667	0.722864977889834	4.73681080358214	36.3716287634846	57.8320183681779	Decrease
217	Antigua and Barbuda	2014	40.7924810148359	0.725585978309816	5.37300712200729	35.4194738928286	57.8320183681779	Decrease
218	Antigua and Barbuda	2015	40.4738064580053	0.728372762315346	5.23609857159889	35.2377078864064	57.8320183681779	Decrease
219	Antigua and Barbuda	2016	40.0060911155378	0.731598943677227	5.90965577145017	34.0964353440877	57.8320183681779	Decrease
220	Antigua and Barbuda	2017	39.4816069897753	0.734963713327539	5.81931537761468	33.6622916121606	57.8320183681779	Decrease
221	Antigua and Barbuda	2018	38.9411540848333	0.738879105607608	4.64093623109484	34.3002178537385	57.8320183681779	Decrease
222	Antigua and Barbuda	2019	38.5469461052831	0.743052960248658	4.65294285024924	33.8940032550339	57.8320183681779	Decrease
223	Antigua and Barbuda	2020	38.2108096789461	0.746345330021488	3.74343743396545	34.4673722449807	57.8320183681779	Decrease
224	Antigua and Barbuda	2021	37.7464544162228	0.749886887369379	4.62745714636955	33.1189972698533	57.8320183681779	Decrease
225	Argentina	1990	32.2456761463938	0.587397284272094	5.79532396082321	26.4503521855705	32.2456761463938	NaN
226	Argentina	1991	31.5801963188976	0.591707540464012	6.04610184476664	25.534094474131	32.2456761463938	Decrease
227	Argentina	1992	30.9069227232323	0.597996324377555	6.04794431892765	24.8589784043046	32.2456761463938	Decrease
228	Argentina	1993	30.3741146010434	0.603739312309972	5.95947626400037	24.4146383370431	32.2456761463938	Decrease
229	Argentina	1994	29.7992199623749	0.609787330316145	6.32516283216759	23.4740571302073	32.2456761463938	Decrease
230	Argentina	1995	29.3564107488421	0.614473705638113	5.95154857610869	23.4048621727334	32.2456761463938	Decrease
231	Argentina	1996	29.0180432520432	0.618942623582172	5.92080112445256	23.0972421275907	32.2456761463938	Decrease
232	Argentina	1997	28.6126732647989	0.623934408870184	6.0212890887594	22.5913841760395	32.2456761463938	Decrease
233	Argentina	1998	28.3025666370281	0.6287234356344	6.1348060425995	22.1677605944286	32.2456761463938	Decrease
234	Argentina	1999	27.9822462958921	0.633175129405293	5.87397481131939	22.1082714845727	32.2456761463938	Decrease
235	Argentina	2000	27.7199237909061	0.638194471801002	5.96133384720853	21.7585899436975	32.2456761463938	Decrease
236	Argentina	2001	27.4362397258471	0.642175704746832	5.89648148102394	21.5397582448232	32.2456761463938	Decrease
237	Argentina	2002	27.0995386158965	0.644472506550469	5.98988868209457	21.1096499338019	32.2456761463938	Decrease
238	Argentina	2003	26.8528596973194	0.645906577030896	6.00914653888275	20.8437131584366	32.2456761463938	Decrease
239	Argentina	2004	26.7463035690486	0.648296828210031	5.97320416743428	20.7730994016143	32.2456761463938	Decrease
240	Argentina	2005	26.4826788138596	0.653368829991767	6.05426297492513	20.4284158389344	32.2456761463938	Decrease
241	Argentina	2006	26.3539708406597	0.657445899915566	5.92547128555588	20.4284995551038	32.2456761463938	Decrease
242	Argentina	2007	26.1074662184965	0.660187575972401	5.94165057109839	20.1658156473981	32.2456761463938	Decrease
243	Argentina	2008	25.8853789750733	0.6630792353937	5.9467256547884	19.9386533202849	32.2456761463938	Decrease
244	Argentina	2009	25.5768394882092	0.665911944148118	5.94253758450852	19.6343019037007	32.2456761463938	Decrease
245	Argentina	2010	25.3555947386116	0.669925880151809	4.98273831760407	20.3728564210076	32.2456761463938	Decrease
246	Argentina	2011	25.0752746179191	0.675242697368294	5.55567873412816	19.5195958837909	32.2456761463938	Decrease
247	Argentina	2012	24.7892165065547	0.679218239775544	5.15471053858198	19.6345059679727	32.2456761463938	Decrease
248	Argentina	2013	24.4261207497258	0.681633214735039	5.54233667158925	18.8837840781365	32.2456761463938	Decrease
249	Argentina	2014	24.0888132001423	0.684974509115572	5.90561043819989	18.1832027619424	32.2456761463938	Decrease
250	Argentina	2015	23.7049742474458	0.691710125973835	4.20252159945887	19.5024526479869	32.2456761463938	Decrease
251	Argentina	2016	23.3627784260598	0.698618031454613	5.82551695213088	17.5372614739289	32.2456761463938	Decrease
252	Argentina	2017	22.9345626717552	0.705135528765331	5.54635308991537	17.3882095818398	32.2456761463938	Decrease
253	Argentina	2018	22.517186491161	0.712888693454577	5.82895461756335	16.6882318735977	32.2456761463938	Decrease
254	Argentina	2019	22.2484112317999	0.719002842751183	5.60201280298324	16.6463984288166	32.2456761463938	Decrease
255	Argentina	2020	22.1091760804782	0.721294302628992	4.25518364176496	17.8539924387133	32.2456761463938	Decrease
256	Argentina	2021	21.945962259918	0.723122972582249	5.82893906004949	16.1170231998685	32.2456761463938	Decrease
257	Armenia	1990	55.5591774689975	0.54441453483767	6.65655967085702	48.9026177981405	55.5591774689975	NaN
258	Armenia	1991	55.3438664507319	0.547561862706728	6.53309898026885	48.810767470463	55.5591774689975	Decrease
259	Armenia	1992	54.8122797879572	0.548974723873954	6.53537748484878	48.2769023031084	55.5591774689975	Decrease
260	Armenia	1993	54.3456214933538	0.551214673543035	6.65105326674961	47.6945682266042	55.5591774689975	Decrease
261	Armenia	1994	53.8842263834218	0.553783844340157	6.36379966865622	47.5204267147656	55.5591774689975	Decrease
262	Armenia	1995	53.3155463471079	0.556815513215437	6.39727055756467	46.9182757895432	55.5591774689975	Decrease
263	Armenia	1996	52.8526871312907	0.560537777557715	6.30549794336094	46.5471891879298	55.5591774689975	Decrease
264	Armenia	1997	52.2813934945206	0.564627461798536	6.09682024991588	46.1845732446047	55.5591774689975	Decrease
265	Armenia	1998	51.5948694683127	0.569556662578666	5.95211375733725	45.6427557109754	55.5591774689975	Decrease
266	Armenia	1999	50.9350967863975	0.574323064436665	5.91091010036726	45.0241866860303	55.5591774689975	Decrease
267	Armenia	2000	50.3898074938228	0.579437569012042	5.95213965955899	44.4376678342638	55.5591774689975	Decrease
268	Armenia	2001	49.6860405668907	0.585419295040696	6.00322043987534	43.6828201270154	55.5591774689975	Decrease
269	Armenia	2002	48.9222989924275	0.592710614375924	5.84954596564938	43.0727530267782	55.5591774689975	Decrease
270	Armenia	2003	48.0333886819584	0.600809170405726	5.83331140277969	42.2000772791788	55.5591774689975	Decrease
271	Armenia	2004	47.2924667816472	0.60903176604033	5.80305599143386	41.4894107902133	55.5591774689975	Decrease
272	Armenia	2005	46.5511057999338	0.617759634102041	5.8112183807396	40.7398874191942	55.5591774689975	Decrease
273	Armenia	2006	45.7555071348308	0.626688335239636	5.94000998243861	39.8154971523921	55.5591774689975	Decrease
274	Armenia	2007	44.8128501381905	0.635870981516541	5.94940684586986	38.8634432923206	55.5591774689975	Decrease
275	Armenia	2008	43.913328644001	0.64443159113194	6.12451464791879	37.7888139960822	55.5591774689975	Decrease
276	Armenia	2009	43.0780534007792	0.649714844735141	5.94303834044599	37.1350150603332	55.5591774689975	Decrease
277	Armenia	2010	42.412086709568	0.654811533750253	5.7926054185625	36.6194812910054	55.5591774689975	Decrease
278	Armenia	2011	41.7709065684127	0.659818092317619	5.94614936249918	35.8247572059135	55.5591774689975	Decrease
279	Armenia	2012	41.2200283129169	0.664833142570704	5.95899340282321	35.2610349100937	55.5591774689975	Decrease
280	Armenia	2013	40.6092001706849	0.669534495666631	5.84437047175974	34.7648296989252	55.5591774689975	Decrease
281	Armenia	2014	40.1181049158992	0.673932189530685	5.7578043116997	34.3603006041995	55.5591774689975	Decrease
282	Armenia	2015	39.686336242182	0.678054634729575	5.77678195535659	33.9095542868254	55.5591774689975	Decrease
283	Armenia	2016	39.2313919199447	0.681746395416543	5.69908672892275	33.532305191022	55.5591774689975	Decrease
284	Armenia	2017	38.7961856183214	0.685980265385199	5.4226337607695	33.3735518575519	55.5591774689975	Decrease
285	Armenia	2018	38.3357098501895	0.690276871944721	5.012152296498	33.3235575536915	55.5591774689975	Decrease
286	Armenia	2019	37.8931985605196	0.694765961567774	5.55795589624773	32.3352426642719	55.5591774689975	Decrease
287	Armenia	2020	37.5220345686184	0.69826889937921	5.82460457209348	31.6974299965249	55.5591774689975	Decrease
288	Armenia	2021	37.396515827889	0.701833194147139	5.36131423229927	32.0352015955898	55.5591774689975	Decrease
289	Australia	1990	22.1420007313128	0.725982519157417	5.48560083329234	16.6563998980204	22.1420007313128	NaN
290	Australia	1991	21.7986144904337	0.729759858781312	5.74412087719363	16.0544936132401	22.1420007313128	Decrease
291	Australia	1992	21.4978728668361	0.73390140434283	5.03841413042815	16.4594587364079	22.1420007313128	Decrease
292	Australia	1993	21.1921716498225	0.738374743085692	5.39370017066031	15.7984714791622	22.1420007313128	Decrease
293	Australia	1994	20.8203724525239	0.742846571880912	3.51633522257061	17.3040372299533	22.1420007313128	Decrease
294	Australia	1995	20.5932113343196	0.747426824081883	5.22179199158746	15.3714193427321	22.1420007313128	Decrease
295	Australia	1996	20.2024546147146	0.751991736090285	3.21828443084978	16.9841701838649	22.1420007313128	Decrease
296	Australia	1997	19.9205843219491	0.756633901347637	3.2190935228318	16.7014907991173	22.1420007313128	Decrease
297	Australia	1998	19.6302276885562	0.761133265356106	3.77773913601938	15.8524885525368	22.1420007313128	Decrease
298	Australia	1999	19.3649954460112	0.765697505930953	5.09277716543807	14.2722182805732	22.1420007313128	Decrease
299	Australia	2000	19.1894933920146	0.770223843075912	2.96808280513669	16.2214105868779	22.1420007313128	Decrease
300	Australia	2001	19.170642191597	0.774662787384155	4.51939028508991	14.6512519065071	22.1420007313128	Decrease
301	Australia	2002	19.2551873432547	0.779360940006122	4.50320959310492	14.7519777501497	22.1420007313128	Decrease
302	Australia	2003	19.2563413503964	0.783600180802991	2.94390272448594	16.3124386259104	22.1420007313128	Decrease
303	Australia	2004	19.3644248100445	0.787016543130049	4.46751380094493	14.8969110090996	22.1420007313128	Decrease
304	Australia	2005	19.3326694694565	0.789615521287164	4.46554953135939	14.8671199380971	22.1420007313128	Decrease
305	Australia	2006	19.3429471569226	0.791155687742942	5.04934912488648	14.2935980320361	22.1420007313128	Decrease
306	Australia	2007	19.219174795689	0.792532682754436	4.45986697464636	14.7593078210426	22.1420007313128	Decrease
307	Australia	2008	19.1197180768703	0.795292900277512	4.9760057015269	14.1437123753434	22.1420007313128	Decrease
308	Australia	2009	19.0346749366081	0.799174373217167	2.88869402106551	16.1459809155426	22.1420007313128	Decrease
309	Australia	2010	18.9097865998094	0.803561543809643	2.85431098030039	16.055475619509	22.1420007313128	Decrease
310	Australia	2011	18.8337299822258	0.807520219913819	2.85132359877309	15.9824063834527	22.1420007313128	Decrease
311	Australia	2012	18.7238725632484	0.811644461488936	2.84603670744955	15.8778358557988	22.1420007313128	Decrease
312	Australia	2013	18.564440920123	0.816453661448137	2.83165949839663	15.7327814217263	22.1420007313128	Decrease
313	Australia	2014	18.4529666326986	0.820840850321621	2.83584888375593	15.6171177489427	22.1420007313128	Decrease
314	Australia	2015	18.3024948398949	0.824860715173108	2.82638303330448	15.4761118065904	22.1420007313128	Decrease
315	Australia	2016	18.1893062591614	0.828559943182664	2.83952445110814	15.3497818080533	22.1420007313128	Decrease
316	Australia	2017	18.0783116653847	0.831798265550707	2.8303104562948	15.2480012090899	22.1420007313128	Decrease
317	Australia	2018	17.9293946376688	0.835354624190932	2.78872933104216	15.1406653066266	22.1420007313128	Decrease
318	Australia	2019	17.8386515718278	0.839317426059217	2.60883250167645	15.2298190701513	22.1420007313128	Decrease
319	Australia	2020	17.8208024482305	0.842051314482691	2.43465957509346	15.386142873137	22.1420007313128	Decrease
320	Australia	2021	17.7134140339384	0.844252813727575	2.58945633002682	15.1239577039116	22.1420007313128	Decrease
321	Austria	1990	27.9040157426921	0.749853692572025	4.73365716991024	23.1703585727818	27.9040157426921	NaN
322	Austria	1991	27.5111500568888	0.751652734176599	4.04381037247523	23.4673396844136	27.9040157426921	Decrease
323	Austria	1992	27.0746013822059	0.754375285612199	4.81858887400716	22.2560125081987	27.9040157426921	Decrease
324	Austria	1993	26.6583332885953	0.758804553724473	5.47048158928685	21.1878516993084	27.9040157426921	Decrease
325	Austria	1994	26.2343727526183	0.764704364300466	5.08581745846998	21.1485552941483	27.9040157426921	Decrease
326	Austria	1995	25.8209627570808	0.769827471008921	4.49258738221042	21.3283753748704	27.9040157426921	Decrease
327	Austria	1996	25.3714155303945	0.774446565189292	2.97707592056255	22.394339609832	27.9040157426921	Decrease
328	Austria	1997	24.8562154875683	0.77923285637593	5.0222642598188	19.8339512277495	27.9040157426921	Decrease
329	Austria	1998	24.4058933533623	0.783521015501574	5.25619254068501	19.1497008126773	27.9040157426921	Decrease
330	Austria	1999	23.9077217640707	0.787451584183882	2.93130163819691	20.9764201258738	27.9040157426921	Decrease
331	Austria	2000	23.6127472859911	0.791847679870807	4.98380868595914	18.628938600032	27.9040157426921	Decrease
332	Austria	2001	23.3093417579353	0.795770117733764	5.4022891427872	17.9070526151481	27.9040157426921	Decrease
333	Austria	2002	23.0052898116046	0.799154119574311	4.4778150652992	18.5274747463054	27.9040157426921	Decrease
334	Austria	2003	22.7060179105908	0.802043253134005	2.89447397398119	19.8115439366096	27.9040157426921	Decrease
335	Austria	2004	22.5106831300772	0.804889143740108	2.85641920066085	19.6542639294163	27.9040157426921	Decrease
336	Austria	2005	22.286736818484	0.808419194340084	2.87405001366696	19.412686804817	27.9040157426921	Decrease
337	Austria	2006	22.0091133217032	0.812064609467116	2.83673403503061	19.1723792866726	27.9040157426921	Decrease
338	Austria	2007	21.7674693187349	0.815480521576858	2.84393857196967	18.9235307467653	27.9040157426921	Decrease
339	Austria	2008	21.5518618920345	0.818793658319811	2.8228984725651	18.7289634194694	27.9040157426921	Decrease
340	Austria	2009	21.4155752389695	0.821541167154033	2.83736684620197	18.5782083927675	27.9040157426921	Decrease
341	Austria	2010	21.2258081615763	0.824500109333185	2.85051231700161	18.3752958445747	27.9040157426921	Decrease
342	Austria	2011	21.1170841268327	0.82800199897916	2.86139097792349	18.2556931489092	27.9040157426921	Decrease
343	Austria	2012	20.9094592472608	0.83111330933878	2.83892008790531	18.0705391593555	27.9040157426921	Decrease
344	Austria	2013	20.8088631352603	0.833679780262374	2.72913800985772	18.0797251254026	27.9040157426921	Decrease
345	Austria	2014	20.6687022978776	0.835838577321076	2.88257831473129	17.7861239831463	27.9040157426921	Decrease
346	Austria	2015	20.5721559705472	0.837579895310124	2.79406100528005	17.7780949652671	27.9040157426921	Decrease
347	Austria	2016	20.3814311016088	0.839883789894186	2.66199860278978	17.719432498819	27.9040157426921	Decrease
348	Austria	2017	20.2442322202678	0.843173330746292	2.44928251372228	17.7949497065455	27.9040157426921	Decrease
349	Austria	2018	20.0354822907973	0.846614470307794	2.37963173078411	17.6558505600132	27.9040157426921	Decrease
350	Austria	2019	19.9677295665469	0.849862514846872	2.34684644331901	17.6208831232279	27.9040157426921	Decrease
351	Austria	2020	19.8769300875739	0.852020385174284	2.23765373452635	17.6392763530475	27.9040157426921	Decrease
352	Austria	2021	19.9383468038477	0.853837004256539	2.22895339386925	17.7093934099785	27.9040157426921	Decrease
353	Azerbaijan	1990	57.8811660963276	0.595986032704332	6.06553452586777	51.8156315704599	57.8811660963276	NaN
354	Azerbaijan	1991	57.406633004063	0.595807711845649	5.92087902296667	51.4857539810963	57.8811660963276	Decrease
355	Azerbaijan	1992	56.855655520817	0.594651335166956	6.01867026322709	50.8369852575899	57.8811660963276	Decrease
356	Azerbaijan	1993	56.5155522383756	0.59354267649819	5.94106345489795	50.5744887834776	57.8811660963276	Decrease
357	Azerbaijan	1994	56.1426367117806	0.5920887850585	6.04163487194661	50.101001839834	57.8811660963276	Decrease
358	Azerbaijan	1995	56.073256121149	0.589441456728463	5.80091138253023	50.2723447386187	57.8811660963276	Decrease
359	Azerbaijan	1996	56.3070777722262	0.586315946466504	5.99989014293498	50.3071876292912	57.8811660963276	Decrease
360	Azerbaijan	1997	56.5281563940513	0.583221812602983	5.96022945834831	50.567926935703	57.8811660963276	Decrease
361	Azerbaijan	1998	56.8571807866011	0.580392893004131	5.85079257161194	51.0063882149892	57.8811660963276	Decrease
362	Azerbaijan	1999	57.0353333995877	0.579192506195412	5.87249098897225	51.1628424106155	57.8811660963276	Decrease
363	Azerbaijan	2000	57.1859280709498	0.580020573148448	5.98492059067213	51.2010074802777	57.8811660963276	Decrease
364	Azerbaijan	2001	57.1310377038697	0.582193708342128	5.89612489245476	51.234912811415	57.8811660963276	Decrease
365	Azerbaijan	2002	56.8722031437263	0.585716143276774	5.9562639946533	50.915939149073	57.8811660963276	Decrease
366	Azerbaijan	2003	56.2895381806638	0.590038705393348	5.91682327091694	50.3727149097469	57.8811660963276	Decrease
367	Azerbaijan	2004	55.5399362493598	0.594646084750935	5.95039615123707	49.5895400981227	57.8811660963276	Decrease
368	Azerbaijan	2005	54.8126502086604	0.602485193033144	5.95267980451267	48.8599704041477	57.8811660963276	Decrease
369	Azerbaijan	2006	53.9519682083748	0.61377109654975	5.82540643121393	48.1265617771609	57.8811660963276	Decrease
370	Azerbaijan	2007	52.4807425059017	0.626110925531736	6.02187004126797	46.4588724646337	57.8811660963276	Decrease
371	Azerbaijan	2008	50.8934702897333	0.636901109120982	5.85090607478654	45.0425642149468	57.8811660963276	Decrease
372	Azerbaijan	2009	49.5285800779777	0.645163340636595	5.92569231262809	43.6028877653496	57.8811660963276	Decrease
373	Azerbaijan	2010	48.1916030434034	0.652056507002412	5.9513358120161	42.2402672313873	57.8811660963276	Decrease
374	Azerbaijan	2011	47.1896924463411	0.657971629199692	6.07034718206318	41.1193452642779	57.8811660963276	Decrease
375	Azerbaijan	2012	46.4159095808115	0.662897001762113	5.90313541213029	40.5127741686812	57.8811660963276	Decrease
376	Azerbaijan	2013	45.3933831964784	0.667658779253801	6.13430231199095	39.2590808844874	57.8811660963276	Decrease
377	Azerbaijan	2014	44.669327247787	0.672162741185153	5.79160537939684	38.8777218683902	57.8811660963276	Decrease
378	Azerbaijan	2015	43.9784504899191	0.676244911134277	5.82921013238954	38.1492403575296	57.8811660963276	Decrease
379	Azerbaijan	2016	43.5152375237024	0.679807642651878	5.78770812613866	37.7275293975637	57.8811660963276	Decrease
380	Azerbaijan	2017	43.0497645596278	0.683263203610851	5.61874624444658	37.4310183151812	57.8811660963276	Decrease
381	Azerbaijan	2018	42.534101749805	0.68656109318329	5.60687793460059	36.9272238152044	57.8811660963276	Decrease
382	Azerbaijan	2019	42.2032488977359	0.689834714583805	5.75199876948917	36.4512501282468	57.8811660963276	Decrease
383	Azerbaijan	2020	41.6946212283395	0.692605192199032	4.77189451588851	36.922726712451	57.8811660963276	Decrease
384	Azerbaijan	2021	41.4497018471058	0.694851274415291	5.06684241072878	36.382859436377	57.8811660963276	Decrease
385	Bahamas	1990	55.276187152723	0.693509268349695	5.78780751479848	49.4883796379245	55.276187152723	NaN
386	Bahamas	1991	55.1852251739451	0.689126783528471	4.75947544817258	50.4257497257725	55.276187152723	Decrease
387	Bahamas	1992	54.7938944386096	0.68734383814569	5.36489950155855	49.428994937051	55.276187152723	Decrease
388	Bahamas	1993	54.4826997032503	0.693816501452916	5.67647990876958	48.8062197944808	55.276187152723	Decrease
389	Bahamas	1994	53.98167420694	0.706819891740348	5.33482034447075	48.6468538624693	55.276187152723	Decrease
390	Bahamas	1995	53.3528637072228	0.71938160672878	5.64787993961424	47.7049837676086	55.276187152723	Decrease
391	Bahamas	1996	52.4438972693805	0.728478844477514	3.63831631044549	48.8055809589351	55.276187152723	Decrease
392	Bahamas	1997	51.1630903466633	0.734781214819761	5.64385523596677	45.5192351106965	55.276187152723	Decrease
393	Bahamas	1998	49.6904153296671	0.739281293356304	3.40856794578285	46.2818473838843	55.276187152723	Decrease
394	Bahamas	1999	48.4359514880189	0.741622847933781	4.67740645754501	43.7585450304739	55.276187152723	Decrease
395	Bahamas	2000	47.5058831539508	0.742517946132475	4.63837305871059	42.8675100952402	55.276187152723	Decrease
396	Bahamas	2001	46.9267321849996	0.743592881699638	4.4711060400665	42.4556261449331	55.276187152723	Decrease
397	Bahamas	2002	46.4852228835955	0.74625032205653	3.74975338781255	42.735469495783	55.276187152723	Decrease
398	Bahamas	2003	45.9723911788655	0.74991671397758	5.01473236711951	40.957658811746	55.276187152723	Decrease
399	Bahamas	2004	45.6100249804634	0.753759643287481	3.32774280128062	42.2822821791828	55.276187152723	Decrease
400	Bahamas	2005	45.1571524402332	0.756782661013009	5.51793007673303	39.6392223635002	55.276187152723	Decrease
401	Bahamas	2006	44.6154495864176	0.759185938528465	5.63125776682977	38.9841918195878	55.276187152723	Decrease
402	Bahamas	2007	44.1116943039712	0.761990996911577	4.52454375916576	39.5871505448055	55.276187152723	Decrease
403	Bahamas	2008	43.5245936199486	0.765590503207612	3.03124422748496	40.4933493924637	55.276187152723	Decrease
404	Bahamas	2009	42.9744576611714	0.769561673980251	4.5132104743581	38.4612471868133	55.276187152723	Decrease
405	Bahamas	2010	42.5125657644023	0.774119809925167	2.98118391391711	39.5313818504851	55.276187152723	Decrease
406	Bahamas	2011	42.0845733697604	0.778281890749903	4.46954276058638	37.615030609174	55.276187152723	Decrease
407	Bahamas	2012	41.7720707895458	0.781838639259066	4.99937043852759	36.7727003510182	55.276187152723	Decrease
408	Bahamas	2013	41.4441199886605	0.784623910745264	5.25370121935943	36.1904187693011	55.276187152723	Decrease
409	Bahamas	2014	41.2199152901142	0.787253492401512	4.46984637292276	36.7500689171914	55.276187152723	Decrease
410	Bahamas	2015	40.8092594828905	0.789956145087734	2.89493922748756	37.914320255403	55.276187152723	Decrease
411	Bahamas	2016	40.3699092952778	0.792738695555901	4.45366025666496	35.9162490386129	55.276187152723	Decrease
412	Bahamas	2017	39.9903580372142	0.795347180655707	4.45721136524688	35.5331466719674	55.276187152723	Decrease
413	Bahamas	2018	39.4900355825304	0.798179034346548	4.46864920533881	35.0213863771916	55.276187152723	Decrease
414	Bahamas	2019	39.3084211197245	0.801033070483021	2.85930746532792	36.4491136543966	55.276187152723	Decrease
415	Bahamas	2020	39.2029103389624	0.802948018163753	2.85545369817425	36.3474566407881	55.276187152723	Decrease
416	Bahamas	2021	38.9037201317669	0.805020667882124	2.84156401988298	36.0621561118839	55.276187152723	Decrease
417	Bahrain	1990	124.416260648626	0.584578851787694	5.98969429264373	118.426566355983	124.416260648626	NaN
418	Bahrain	1991	122.127674881926	0.590596896738332	6.00582725540513	116.12184762652	124.416260648626	Decrease
419	Bahrain	1992	119.64927589476	0.596040229262693	6.01916078472415	113.630115110036	124.416260648626	Decrease
420	Bahrain	1993	117.231173578589	0.602165621752441	5.96694665141415	111.264226927174	124.416260648626	Decrease
421	Bahrain	1994	114.866985651352	0.60813372491926	6.00439459609868	108.862591055253	124.416260648626	Decrease
422	Bahrain	1995	112.737102989595	0.613850721750031	5.95036107439333	106.786741915201	124.416260648626	Decrease
423	Bahrain	1996	110.18950007172	0.619485376148992	6.00139156731937	104.188108504401	124.416260648626	Decrease
424	Bahrain	1997	108.004540475109	0.624596061581476	6.01285636277002	101.991684112339	124.416260648626	Decrease
425	Bahrain	1998	105.540948711043	0.630738301217212	5.95985354031343	99.5810951707293	124.416260648626	Decrease
426	Bahrain	1999	103.327102839132	0.638083186958308	5.92660992392459	97.4004929152075	124.416260648626	Decrease
427	Bahrain	2000	101.024775448766	0.646750697322184	6.01789537874189	95.0068800700244	124.416260648626	Decrease
428	Bahrain	2001	98.5326636806477	0.657196063695041	6.15774457662227	92.3749191040254	124.416260648626	Decrease
429	Bahrain	2002	96.1040520951831	0.664901201084495	5.89789174809099	90.2061603470921	124.416260648626	Decrease
430	Bahrain	2003	93.5216201957744	0.669564110612245	5.2689485931858	88.2526716025886	124.416260648626	Decrease
431	Bahrain	2004	91.0899230234586	0.674147775423852	5.83784059701238	85.2520824264463	124.416260648626	Decrease
432	Bahrain	2005	88.9560417638031	0.679790598294553	5.00825443100321	83.9477873327998	124.416260648626	Decrease
433	Bahrain	2006	86.707317978186	0.686144289377392	5.74850833861243	80.9588096395735	124.416260648626	Decrease
434	Bahrain	2007	84.6304162140593	0.693045146522931	5.84996500083069	78.7804512132286	124.416260648626	Decrease
435	Bahrain	2008	82.4757103222233	0.699806387259847	5.57410551403134	76.901604808192	124.416260648626	Decrease
436	Bahrain	2009	80.5743635171197	0.704885840093356	5.43161749754427	75.1427460195755	124.416260648626	Decrease
437	Bahrain	2010	78.9727187684933	0.707902620468186	5.06757398130709	73.9051447871862	124.416260648626	Decrease
438	Bahrain	2011	77.3372157465567	0.708958738960692	5.57051227569002	71.7667034708667	124.416260648626	Decrease
439	Bahrain	2012	75.9773524293945	0.710362417505028	4.11819505630987	71.8591573730846	124.416260648626	Decrease
440	Bahrain	2013	74.6209542718022	0.713343155899609	5.42047498797613	69.2004792838261	124.416260648626	Decrease
441	Bahrain	2014	73.5685688600995	0.716768059555516	5.71237354806074	67.8561953120387	124.416260648626	Decrease
442	Bahrain	2015	72.4048933211587	0.719926604884411	4.84106228017035	67.5638310409884	124.416260648626	Decrease
443	Bahrain	2016	71.2656661938779	0.723611296528675	5.53415238517789	65.7315138087	124.416260648626	Decrease
444	Bahrain	2017	70.1848586244679	0.729323102530322	5.77822913504188	64.406629489426	124.416260648626	Decrease
445	Bahrain	2018	69.1570204493882	0.736192583172625	5.37572602549218	63.781294423896	124.416260648626	Decrease
446	Bahrain	2019	68.4246156837416	0.742847804247627	5.07195910293376	63.3526565808079	124.416260648626	Decrease
447	Bahrain	2020	67.9972642462259	0.748103083095047	4.77868917895982	63.2185750672661	124.416260648626	Decrease
448	Bahrain	2021	67.2460028493942	0.753043204117567	5.1799643573034	62.0660384920908	124.416260648626	Decrease
449	Bangladesh	1990	54.6081588120066	0.228548934038183	46.2390499717781	8.36910884022846	54.6081588120066	NaN
450	Bangladesh	1991	53.2629405153541	0.237207412585347	42.996886156035	10.266054359319	54.6081588120066	Decrease
451	Bangladesh	1992	51.8859657229573	0.245247955858354	41.8184568207819	10.0675089021754	54.6081588120066	Decrease
452	Bangladesh	1993	50.8343864450126	0.252090719955727	41.7899208430148	9.04446560199781	54.6081588120066	Decrease
453	Bangladesh	1994	49.8092848869684	0.258997294481156	40.7570208896999	9.0522639972685	54.6081588120066	Decrease
454	Bangladesh	1995	48.9383781113976	0.265293918356151	39.6850136024375	9.2533645089601	54.6081588120066	Decrease
455	Bangladesh	1996	48.5708338404003	0.271177780650834	33.4902133555441	15.0806204848562	54.6081588120066	Decrease
456	Bangladesh	1997	47.9865617110631	0.277773280387452	32.37295047874	15.6136112323232	54.6081588120066	Decrease
457	Bangladesh	1998	47.4243688735174	0.284515940436142	29.522825601023	17.9015432724944	54.6081588120066	Decrease
458	Bangladesh	1999	46.8636769137332	0.290951431147001	29.5150178933623	17.3486590203709	54.6081588120066	Decrease
459	Bangladesh	2000	46.0590303089746	0.297251975652563	29.1562529693841	16.9027773395905	54.6081588120066	Decrease
460	Bangladesh	2001	44.9750490258426	0.303188546281531	28.9812079097562	15.9938411160864	54.6081588120066	Decrease
461	Bangladesh	2002	43.4031852062335	0.308640093479048	28.9794242641558	14.4237609420777	54.6081588120066	Decrease
462	Bangladesh	2003	41.6962108318945	0.3143600400365	29.1168662521213	12.5793445797732	54.6081588120066	Decrease
463	Bangladesh	2004	40.2238754429488	0.320922851356659	28.9160046525461	11.3078707904027	54.6081588120066	Decrease
464	Bangladesh	2005	38.9170481439209	0.328090510389871	28.9741812666906	9.94286687723024	54.6081588120066	Decrease
465	Bangladesh	2006	38.0992889496757	0.3356905979604	28.8074759638656	9.29181298581013	54.6081588120066	Decrease
466	Bangladesh	2007	37.3758805015764	0.343932545818298	28.8876287803476	8.48825172122875	54.6081588120066	Decrease
467	Bangladesh	2008	36.7071404632458	0.352520032963442	28.7129514793368	7.99418898390896	54.6081588120066	Decrease
468	Bangladesh	2009	36.1845215320648	0.361481512825909	28.5457131947962	7.63880833726859	54.6081588120066	Decrease
469	Bangladesh	2010	35.5026614207216	0.370598956236852	28.4504004235551	7.05226099716648	54.6081588120066	Decrease
470	Bangladesh	2011	34.7964913155647	0.380124885726479	27.4187747708286	7.37771654473604	54.6081588120066	Decrease
471	Bangladesh	2012	34.0348397346253	0.39062355195618	26.6184336833588	7.41640605126643	54.6081588120066	Decrease
472	Bangladesh	2013	33.437722355021	0.401706477929242	26.9623705512659	6.47535180375506	54.6081588120066	Decrease
473	Bangladesh	2014	32.8824239425426	0.413263168891725	26.1790897131942	6.70333422934836	54.6081588120066	Decrease
474	Bangladesh	2015	32.1865706143802	0.42548212139419	25.233504318707	6.9530662956732	54.6081588120066	Decrease
475	Bangladesh	2016	31.6397655565322	0.437709906182211	24.54501578118	7.09474977535221	54.6081588120066	Decrease
476	Bangladesh	2017	30.7973847607319	0.449752413112756	23.5594359311092	7.23794882962262	54.6081588120066	Decrease
477	Bangladesh	2018	30.2897601056112	0.461717748857041	22.599202966874	7.69055713873724	54.6081588120066	Decrease
478	Bangladesh	2019	29.6728159228689	0.473264997623618	21.757812052875	7.91500386999391	54.6081588120066	Decrease
479	Bangladesh	2020	29.0829460793989	0.483079169271683	21.5933823205547	7.4895637588442	54.6081588120066	Decrease
480	Bangladesh	2021	29.2114853493609	0.492420884955353	21.1313938112479	8.08009153811301	54.6081588120066	Decrease
481	Barbados	1990	24.5004037490288	0.653582516816854	5.95036562384974	18.5500381251791	24.5004037490288	NaN
482	Barbados	1991	24.0323898105229	0.656654073238155	5.99811311952314	18.0342766909998	24.5004037490288	Decrease
483	Barbados	1992	23.601243957978	0.662446635199289	5.98144628768341	17.6197976702946	24.5004037490288	Decrease
484	Barbados	1993	23.1037718776826	0.668815011829235	5.59428602400817	17.5094858536744	24.5004037490288	Decrease
485	Barbados	1994	22.7379200534765	0.673409365188399	5.72720336083141	17.0107166926451	24.5004037490288	Decrease
486	Barbados	1995	22.4136086554535	0.676012246725867	5.91122290410401	16.5023857513494	24.5004037490288	Decrease
487	Barbados	1996	22.1042510679756	0.677193053529371	5.88131277406961	16.222938293906	24.5004037490288	Decrease
488	Barbados	1997	21.7411612207307	0.678644826009168	5.7891945546356	15.9519666660951	24.5004037490288	Decrease
489	Barbados	1998	21.536055558753	0.679827167153174	5.725958374949	15.810097183804	24.5004037490288	Decrease
490	Barbados	1999	21.350773137269	0.680398459240343	5.56011000381707	15.7906631334519	24.5004037490288	Decrease
491	Barbados	2000	21.1304038128879	0.681304198777811	5.75767466972763	15.3727291431603	24.5004037490288	Decrease
492	Barbados	2001	20.9070845626199	0.683329389407697	5.25153422014526	15.6555503424747	24.5004037490288	Decrease
493	Barbados	2002	20.6604585758005	0.68780757593531	5.59010430822856	15.0703542675719	24.5004037490288	Decrease
494	Barbados	2003	20.5504955277158	0.693235961982327	3.67193151595519	16.8785640117606	24.5004037490288	Decrease
495	Barbados	2004	20.3027285494412	0.698029702584033	5.30032839825915	15.0024001511821	24.5004037490288	Decrease
496	Barbados	2005	20.1023097382919	0.701510049493398	5.46982238180124	14.6324873564907	24.5004037490288	Decrease
497	Barbados	2006	19.8739563037279	0.703856185878429	5.38511923829398	14.4888370654339	24.5004037490288	Decrease
498	Barbados	2007	19.6388386893494	0.705871649427123	4.492447503037	15.1463911863124	24.5004037490288	Decrease
499	Barbados	2008	19.3875110961802	0.70851449513133	5.08575694989032	14.3017541462899	24.5004037490288	Decrease
500	Barbados	2009	19.2621995629896	0.712143361929882	5.54119410353214	13.7210054594575	24.5004037490288	Decrease
501	Barbados	2010	19.039182345054	0.716208546340619	5.70367272566744	13.3355096193865	24.5004037490288	Decrease
502	Barbados	2011	18.9263483575426	0.720060687326812	3.75585018377386	15.1704981737688	24.5004037490288	Decrease
503	Barbados	2012	18.7682695138506	0.724162457760429	5.80518356063391	12.9630859532167	24.5004037490288	Decrease
504	Barbados	2013	18.5682022296105	0.727826170485545	5.82500258545414	12.7431996441564	24.5004037490288	Decrease
505	Barbados	2014	18.4006771245186	0.730383286769139	5.23909917912719	13.1615779453914	24.5004037490288	Decrease
506	Barbados	2015	18.29350218439	0.73260299258046	4.56532609903801	13.728176085352	24.5004037490288	Decrease
507	Barbados	2016	18.1714698950263	0.73491253498334	5.17237406301323	12.9990958320131	24.5004037490288	Decrease
508	Barbados	2017	18.0353879644967	0.737157255293201	5.6942220150047	12.341165949492	24.5004037490288	Decrease
509	Barbados	2018	17.8145762115399	0.739531436514553	5.21972236227016	12.5948538492697	24.5004037490288	Decrease
510	Barbados	2019	17.7224989335235	0.742239308607991	5.15140397514116	12.5710949583824	24.5004037490288	Decrease
511	Barbados	2020	17.6312731616925	0.74436664552373	3.26477161967652	14.366501542016	24.5004037490288	Decrease
512	Barbados	2021	17.6245201442663	0.746748764251474	3.6132025720007	14.0113175722656	24.5004037490288	Decrease
513	Belarus	1990	26.7715785650161	0.622446576329452	5.78705410579471	20.9845244592214	26.7715785650161	NaN
514	Belarus	1991	26.4242932217926	0.627038266774523	5.87869864429268	20.5455945774999	26.7715785650161	Decrease
515	Belarus	1992	26.1103736587778	0.632891737136784	5.79343358398547	20.3169400747923	26.7715785650161	Decrease
516	Belarus	1993	25.8907643430096	0.639394169351269	6.0229548704934	19.8678094725162	26.7715785650161	Decrease
517	Belarus	1994	25.6959221664199	0.64465278058669	6.08147515986144	19.6144470065585	26.7715785650161	Decrease
518	Belarus	1995	25.4346893754772	0.648959503797064	5.95770434165633	19.4769850338209	26.7715785650161	Decrease
519	Belarus	1996	25.3629638665576	0.652855220750827	5.80427298938221	19.5586908771754	26.7715785650161	Decrease
520	Belarus	1997	25.180592944923	0.655627296459504	5.97161273386622	19.2089802110568	26.7715785650161	Decrease
521	Belarus	1998	25.0520104500623	0.657246466657203	5.81824794109233	19.2337625089699	26.7715785650161	Decrease
522	Belarus	1999	24.9722013351403	0.660171009515746	5.87042126536669	19.1017800697736	26.7715785650161	Decrease
523	Belarus	2000	24.7952028478925	0.664705822252137	6.09075500391737	18.7044478439752	26.7715785650161	Decrease
524	Belarus	2001	24.4995784110076	0.671333268854148	5.85789122483006	18.6416871861775	26.7715785650161	Decrease
525	Belarus	2002	24.1784746020308	0.678121782135605	5.50980155935182	18.668673042679	26.7715785650161	Decrease
526	Belarus	2003	23.7333735473911	0.68486855613275	5.89332941505165	17.8400441323395	26.7715785650161	Decrease
527	Belarus	2004	23.3248785641789	0.692502135029653	5.11502177118664	18.2098567929922	26.7715785650161	Decrease
528	Belarus	2005	22.878759850872	0.698985482904355	5.71001551873781	17.1687443321342	26.7715785650161	Decrease
529	Belarus	2006	22.5834156253668	0.705119102674127	5.32186976654781	17.2615458588189	26.7715785650161	Decrease
530	Belarus	2007	22.2354633174545	0.711496561875696	5.48601052469469	16.7494527927598	26.7715785650161	Decrease
531	Belarus	2008	21.8200693638868	0.719120871487284	5.24325284935146	16.5768165145353	26.7715785650161	Decrease
532	Belarus	2009	21.4378749584247	0.727292783613496	5.22783233062781	16.2100426277968	26.7715785650161	Decrease
533	Belarus	2010	21.1827609957661	0.734954626211817	4.57443562070713	16.608325375059	26.7715785650161	Decrease
534	Belarus	2011	20.7659960015986	0.739504325946655	4.12517449388916	16.6408215077094	26.7715785650161	Decrease
535	Belarus	2012	20.3422353654336	0.743468837307909	5.06776520840056	15.2744701570331	26.7715785650161	Decrease
536	Belarus	2013	19.9526646688765	0.748529322885796	4.90643205066456	15.046232618212	26.7715785650161	Decrease
537	Belarus	2014	19.5955542186174	0.753511479851413	3.28434154008091	16.3112126785365	26.7715785650161	Decrease
538	Belarus	2015	19.2835326534541	0.758205742923593	4.74263947640346	14.5408931770506	26.7715785650161	Decrease
539	Belarus	2016	18.9743146474415	0.764328221802501	4.89731849783311	14.0769961496084	26.7715785650161	Decrease
540	Belarus	2017	18.7961560309096	0.771131465670885	4.49670549745368	14.299450533456	26.7715785650161	Decrease
541	Belarus	2018	18.5026541305159	0.776568956673705	5.00776256442616	13.4948915660898	26.7715785650161	Decrease
542	Belarus	2019	18.3660337126798	0.780508018535969	4.48625208441277	13.879781628267	26.7715785650161	Decrease
543	Belarus	2020	18.4198526078306	0.782381564892966	4.49105485270174	13.9287977551288	26.7715785650161	Decrease
544	Belarus	2021	18.3635959086301	0.784484710906639	4.49088297546896	13.8727129331611	26.7715785650161	Decrease
545	Belgium	1990	28.6721256842404	0.737390656400179	5.29028927975815	23.3818364044823	28.6721256842404	NaN
546	Belgium	1991	28.2671919327221	0.74217307419685	3.98200605368264	24.2851858790395	28.6721256842404	Decrease
547	Belgium	1992	27.726745554968	0.748012299186744	3.62374228334015	24.1030032716279	28.6721256842404	Decrease
548	Belgium	1993	27.3701823674577	0.753685087006788	4.6147389047261	22.7554434627316	28.6721256842404	Decrease
549	Belgium	1994	26.924982292804	0.758903637592037	5.45286550364736	21.4721167891567	28.6721256842404	Decrease
550	Belgium	1995	26.5343669785232	0.763170400784407	5.20410257752229	21.3302644010009	28.6721256842404	Decrease
551	Belgium	1996	26.1947489020767	0.766826075213302	5.29637949086639	20.8983694112103	28.6721256842404	Decrease
552	Belgium	1997	25.9078156139588	0.770813953023256	4.49714363215927	21.4106719817995	28.6721256842404	Decrease
553	Belgium	1998	25.4762984884307	0.774228267511882	3.0052794339698	22.4710190544609	28.6721256842404	Decrease
554	Belgium	1999	25.1565405182638	0.777041040124219	4.48337417315544	20.6731663451083	28.6721256842404	Decrease
555	Belgium	2000	24.8261677295552	0.780396331183289	4.9986155658241	19.8275521637311	28.6721256842404	Decrease
556	Belgium	2001	24.600587418746	0.784713043367342	2.89687382515937	21.7037135935866	28.6721256842404	Decrease
557	Belgium	2002	24.3931806472512	0.788836054052762	2.91888226250776	21.4742983847434	28.6721256842404	Decrease
558	Belgium	2003	24.0417000631826	0.792014383577294	4.46911089920609	19.5725891639765	28.6721256842404	Decrease
559	Belgium	2004	23.755216413102	0.795224935706338	2.87426551745748	20.8809508956445	28.6721256842404	Decrease
560	Belgium	2005	23.5490833487758	0.798497235786438	4.45792084511993	19.0911625036558	28.6721256842404	Decrease
561	Belgium	2006	23.3571702522232	0.801572762913827	2.84570776379487	20.5114624884283	28.6721256842404	Decrease
562	Belgium	2007	23.1275951092147	0.804612664215848	2.84493358058188	20.2826615286329	28.6721256842404	Decrease
563	Belgium	2008	23.0315108912187	0.807757944740662	2.83554572775271	20.195965163466	28.6721256842404	Decrease
564	Belgium	2009	22.7143516179729	0.811055825478368	2.85139175028306	19.8629598676898	28.6721256842404	Decrease
565	Belgium	2010	22.5367817768759	0.815030206751301	2.84430334391799	19.6924784329579	28.6721256842404	Decrease
566	Belgium	2011	22.3135564645534	0.819470362048624	2.83357012269193	19.4799863418614	28.6721256842404	Decrease
567	Belgium	2012	22.093311639165	0.824226016040103	2.85571586127237	19.2375957778926	28.6721256842404	Decrease
568	Belgium	2013	21.8484806884346	0.828619831627193	2.83082252156118	19.0176581668734	28.6721256842404	Decrease
569	Belgium	2014	21.6618644068944	0.832425051502658	2.76560811957721	18.8962562873172	28.6721256842404	Decrease
570	Belgium	2015	21.4394443111611	0.835878400447772	2.78013859155602	18.6593057196051	28.6721256842404	Decrease
571	Belgium	2016	21.170743514161	0.839462940488534	2.61033262880686	18.5604108853542	28.6721256842404	Decrease
572	Belgium	2017	20.9128014814179	0.843212044031047	2.43249925650211	18.4803022249158	28.6721256842404	Decrease
573	Belgium	2018	20.7986254785695	0.846617625234845	2.44542204341687	18.3532034351527	28.6721256842404	Decrease
574	Belgium	2019	20.6356159209662	0.849498394807879	2.32671867836126	18.3088972426049	28.6721256842404	Decrease
575	Belgium	2020	20.5507416260947	0.851346648590241	2.23432738412355	18.3164142419712	28.6721256842404	Decrease
576	Belgium	2021	20.546696990543	0.853654015777112	2.28966059428386	18.2570363962592	28.6721256842404	Decrease
577	Belize	1990	75.1208919859296	0.423726992172569	25.2559641589961	49.8649278269335	75.1208919859296	NaN
578	Belize	1991	73.6192448389315	0.433834392305066	25.1292223060659	48.4900225328656	75.1208919859296	Decrease
579	Belize	1992	72.1202623638586	0.444198507291524	23.905381243871	48.2148811199876	75.1208919859296	Decrease
580	Belize	1993	70.9380470251062	0.455258576782351	22.817682434181	48.1203645909252	75.1208919859296	Decrease
581	Belize	1994	69.6872757886298	0.465729308156419	22.4223332413131	47.2649425473167	75.1208919859296	Decrease
582	Belize	1995	68.8731050935423	0.475278511253692	21.6183046038284	47.2548004897139	75.1208919859296	Decrease
583	Belize	1996	68.1451505289934	0.482702164726655	21.2083455888295	46.9368049401638	75.1208919859296	Decrease
584	Belize	1997	67.3872362443526	0.488020129434782	21.4086451371361	45.9785911072165	75.1208919859296	Decrease
585	Belize	1998	66.8343985637916	0.491819335269081	21.25040200466	45.5839965591316	75.1208919859296	Decrease
586	Belize	1999	66.2056409920022	0.495070195578772	21.2767473913542	44.928893600648	75.1208919859296	Decrease
587	Belize	2000	65.4157531741185	0.498643730395849	8.33299141538497	57.0827617587336	75.1208919859296	Decrease
588	Belize	2001	64.583150622382	0.502399433843715	8.04062726382044	56.5425233585616	75.1208919859296	Decrease
589	Belize	2002	63.3970193883591	0.506871655304811	7.76592028885497	55.6310990995041	75.1208919859296	Decrease
590	Belize	2003	62.2672331839635	0.512679459131973	7.72167676837068	54.5455564155929	75.1208919859296	Decrease
591	Belize	2004	61.0306332844232	0.519697333321487	7.44187655276498	53.5887567316582	75.1208919859296	Decrease
592	Belize	2005	59.9770897833332	0.527231061781742	7.21470599819112	52.7623837851421	75.1208919859296	Decrease
593	Belize	2006	59.0561951004696	0.534889621081104	6.98318362314911	52.0730114773205	75.1208919859296	Decrease
594	Belize	2007	58.1274083614134	0.541900694400229	6.53149245750108	51.5959159039123	75.1208919859296	Decrease
595	Belize	2008	57.0587966165744	0.548093223354439	6.61307414427212	50.4457224723023	75.1208919859296	Decrease
596	Belize	2009	56.2346238227585	0.553465869255233	6.55682388042494	49.6777999423336	75.1208919859296	Decrease
597	Belize	2010	55.4196537836895	0.558546893327125	6.38559453686318	49.0340592468263	75.1208919859296	Decrease
598	Belize	2011	54.7683200585512	0.563440362640477	6.27413199520937	48.4941880633418	75.1208919859296	Decrease
599	Belize	2012	54.1711334046502	0.568456235800016	5.96201479983097	48.2091186048192	75.1208919859296	Decrease
600	Belize	2013	53.5033183251729	0.573236457430755	5.82704519616358	47.6762731290093	75.1208919859296	Decrease
601	Belize	2014	52.8779197109617	0.578091325788653	5.97588906313206	46.9020306478296	75.1208919859296	Decrease
602	Belize	2015	52.4338403834488	0.583279094493031	5.80539956140366	46.6284408220452	75.1208919859296	Decrease
603	Belize	2016	51.7649804088181	0.588275912195168	5.99775350029528	45.7672269085229	75.1208919859296	Decrease
604	Belize	2017	51.055085193002	0.593337290122785	5.95449618175951	45.1005890112425	75.1208919859296	Decrease
605	Belize	2018	50.5058141689256	0.598512014950432	5.9582997825932	44.5475143863324	75.1208919859296	Decrease
606	Belize	2019	50.2370112227575	0.603351601174544	5.87358337879699	44.3634278439605	75.1208919859296	Decrease
607	Belize	2020	49.9029874251647	0.607060046133776	5.94937630655937	43.9536111186053	75.1208919859296	Decrease
608	Belize	2021	49.418353510977	0.610229002222948	5.98009465125941	43.4382588597176	75.1208919859296	Decrease
609	Benin	1990	106.941468650491	0.218907153827645	46.9498869602372	59.9915816902535	106.941468650491	NaN
610	Benin	1991	109.946919008318	0.222539019363851	47.5857452098026	62.3611737985151	106.941468650491	Increase
611	Benin	1992	112.581642870154	0.226323465232837	45.7249135903938	66.8567292797605	106.941468650491	Increase
612	Benin	1993	114.935341146293	0.230312593690675	44.9774003878565	69.9579407584363	106.941468650491	Increase
613	Benin	1994	116.761479868355	0.234032035653662	47.4015731268975	69.3599067414571	106.941468650491	Increase
614	Benin	1995	118.417089776069	0.238009696338161	45.7416511768587	72.6754385992099	106.941468650491	Increase
615	Benin	1996	119.59292230554	0.241895322542988	45.4990798183585	74.0938424871815	106.941468650491	Increase
616	Benin	1997	120.455867810953	0.245731534038315	42.4531390428091	78.0027287681439	106.941468650491	Increase
617	Benin	1998	121.192549620964	0.249376450881329	40.9103110050821	80.2822386158819	106.941468650491	Increase
618	Benin	1999	122.034490257614	0.253215340715821	40.8621886561116	81.1723016015027	106.941468650491	Increase
619	Benin	2000	122.786758379312	0.257380681388323	41.6936348041573	81.0931235751549	106.941468650491	Increase
620	Benin	2001	124.006108040108	0.261388010509781	40.3794895556106	83.6266184844972	106.941468650491	Increase
621	Benin	2002	125.63203140128	0.265417457761242	36.1588182338237	89.473213167456	106.941468650491	Increase
622	Benin	2003	127.371384067406	0.269544281064264	30.8518256640606	96.5195584033452	106.941468650491	Increase
623	Benin	2004	128.614412431939	0.273941144522725	31.6265376173191	96.9878748146197	106.941468650491	Increase
624	Benin	2005	129.003010674632	0.278406750274251	30.8308419751257	98.1721686995064	106.941468650491	Increase
625	Benin	2006	129.029159072152	0.282933935672546	30.4005715830323	98.6285874891199	106.941468650491	Increase
626	Benin	2007	128.58501424156	0.287673054621831	31.4492396203014	97.1357746212585	106.941468650491	Increase
627	Benin	2008	127.725951514226	0.292627446283673	29.3870513550247	98.3389001592013	106.941468650491	Increase
628	Benin	2009	127.188734885648	0.297702227030519	29.2838911406961	97.9048437449518	106.941468650491	Increase
629	Benin	2010	126.520104461318	0.302809008308589	29.1857398447278	97.3343646165899	106.941468650491	Increase
630	Benin	2011	126.316892467555	0.30792553783669	29.0362684870017	97.2806239805536	106.941468650491	Increase
631	Benin	2012	126.299864963567	0.313373588474229	29.113980386743	97.1858845768241	106.941468650491	Increase
632	Benin	2013	126.108538317372	0.319318688191374	28.9834065495882	97.1251317677843	106.941468650491	Increase
633	Benin	2014	125.879593019806	0.325727271772744	28.9688283777626	96.910764642043	106.941468650491	Increase
634	Benin	2015	125.565039831003	0.332216350180226	28.8966138141312	96.668426016872	106.941468650491	Increase
635	Benin	2016	124.560010044007	0.338763921416219	28.8902282271156	95.6697818168915	106.941468650491	Increase
636	Benin	2017	123.230729888593	0.345606758793044	28.8290183797576	94.401711508835	106.941468650491	Increase
637	Benin	2018	122.033361140691	0.352652695728689	28.7354669104956	93.2978942301959	106.941468650491	Increase
638	Benin	2019	121.022349978377	0.360031163133997	28.7139520783195	92.3083979000577	106.941468650491	Increase
639	Benin	2020	119.625344890249	0.36696448721315	28.7161653450142	90.9091795452347	106.941468650491	Increase
640	Benin	2021	117.552632490142	0.373486574239249	28.2405265151105	89.3121059750318	106.941468650491	Increase
641	Bermuda	1990	48.4435771700999	0.696451195907995	5.25677825809755	43.1867989120024	48.4435771700999	NaN
642	Bermuda	1991	47.4331369253659	0.700276851342371	5.47204134847202	41.9610955768938	48.4435771700999	Decrease
643	Bermuda	1992	46.5103285950541	0.703984094837886	5.94279198100654	40.5675366140475	48.4435771700999	Decrease
644	Bermuda	1993	45.581114500948	0.707678222374744	4.97170452930074	40.6094099716472	48.4435771700999	Decrease
645	Bermuda	1994	44.6508252826231	0.711068997576994	4.56062796362422	40.0901973189989	48.4435771700999	Decrease
646	Bermuda	1995	43.7929067011937	0.714468828293519	5.53928618895287	38.2536205122408	48.4435771700999	Decrease
647	Bermuda	1996	42.9178706627601	0.71783167141956	5.76959698152098	37.1482736812391	48.4435771700999	Decrease
648	Bermuda	1997	41.9682653468942	0.721642812571346	5.14848911498699	36.8197762319072	48.4435771700999	Decrease
649	Bermuda	1998	41.1045272920004	0.725853528350146	5.14470382854368	35.9598234634568	48.4435771700999	Decrease
650	Bermuda	1999	40.2870936767278	0.730539822974827	5.22740846499437	35.0596852117334	48.4435771700999	Decrease
651	Bermuda	2000	39.4694931971629	0.73599650207483	5.54052157817658	33.9289716189863	48.4435771700999	Decrease
652	Bermuda	2001	38.8283837701074	0.741918907664508	4.12099650486493	34.7073872652424	48.4435771700999	Decrease
653	Bermuda	2002	38.1713443468202	0.747544503099499	4.873064647059	33.2982796997612	48.4435771700999	Decrease
654	Bermuda	2003	37.4683920840004	0.753305163354703	4.62271739900231	32.8456746849981	48.4435771700999	Decrease
655	Bermuda	2004	36.998411955513	0.759008884830255	3.2194187403855	33.7789932151275	48.4435771700999	Decrease
656	Bermuda	2005	36.3788053232109	0.764690902756676	5.08789140438871	31.2909139188222	48.4435771700999	Decrease
657	Bermuda	2006	35.7790801107546	0.770596769707219	5.00832983498985	30.7707502757647	48.4435771700999	Decrease
658	Bermuda	2007	35.215601929754	0.776114264028476	5.01511704260346	30.2004848871505	48.4435771700999	Decrease
659	Bermuda	2008	34.59429341277	0.780358325453696	5.41279211710018	29.1815012956698	48.4435771700999	Decrease
660	Bermuda	2009	34.1470148343149	0.7847591074268	4.98885937802906	29.1581554562858	48.4435771700999	Decrease
661	Bermuda	2010	33.7091477795683	0.789181466953459	4.46134668101802	29.2478010985503	48.4435771700999	Decrease
662	Bermuda	2011	33.1854147605438	0.793380523639009	4.45205590946155	28.7333588510823	48.4435771700999	Decrease
663	Bermuda	2012	32.7899298860751	0.797484869823732	4.47035851518263	28.3195713708925	48.4435771700999	Decrease
664	Bermuda	2013	32.4108080348178	0.801388200821251	2.88889130175313	29.5219167330646	48.4435771700999	Decrease
665	Bermuda	2014	32.0382781771233	0.804923406558971	2.83673180088457	29.2015463762387	48.4435771700999	Decrease
666	Bermuda	2015	31.7721583774383	0.807998794744826	2.85899197418099	28.9131664032573	48.4435771700999	Decrease
667	Bermuda	2016	31.4359827925706	0.810550842307499	2.87115785168452	28.5648249408861	48.4435771700999	Decrease
668	Bermuda	2017	31.3008708055312	0.812807228761017	2.88744854457997	28.4134222609512	48.4435771700999	Decrease
669	Bermuda	2018	31.0209659073395	0.814892801994945	2.86163261870775	28.1593332886317	48.4435771700999	Decrease
670	Bermuda	2019	30.7618681335613	0.817000338369953	2.81724197002846	27.9446261635328	48.4435771700999	Decrease
671	Bermuda	2020	30.6327428718997	0.819203419907163	2.85741310112991	27.7753297707697	48.4435771700999	Decrease
672	Bermuda	2021	30.4423378573419	0.821365422389484	2.8274013366574	27.6149365206845	48.4435771700999	Decrease
673	Bhutan	1990	44.2142361196718	0.215039850206523	44.2142361196718	0	44.2142361196718	NaN
674	Bhutan	1991	44.0442664016244	0.221312439958873	44.0442664016244	0	44.2142361196718	Decrease
675	Bhutan	1992	43.5879730914398	0.228148271920468	43.4642890616731	0.123684029766707	44.2142361196718	Decrease
676	Bhutan	1993	43.0468549422934	0.236004687298356	42.8662368061403	0.180618136153186	44.2142361196718	Decrease
677	Bhutan	1994	42.3553830428313	0.244331246046266	41.9461047609113	0.409278281920024	44.2142361196718	Decrease
678	Bhutan	1995	41.619109207486	0.253291956861352	41.0732161381754	0.545893069310587	44.2142361196718	Decrease
679	Bhutan	1996	40.0629871427385	0.262362745638857	40.0495360206796	0.0134511220589602	44.2142361196718	Decrease
680	Bhutan	1997	37.5502328175621	0.271487422119903	34.4453010374068	3.10493178015533	44.2142361196718	Decrease
681	Bhutan	1998	34.7651593102628	0.280440384324268	30.3896081783569	4.37555113190594	44.2142361196718	Decrease
682	Bhutan	1999	32.298600085908	0.28951048779873	30.0016363246579	2.2969637612501	44.2142361196718	Decrease
683	Bhutan	2000	30.9453694735189	0.298804874805939	29.3146785832519	1.63069089026698	44.2142361196718	Decrease
684	Bhutan	2001	30.3734493226238	0.308200652419302	29.1599812874181	1.21346803520574	44.2142361196718	Decrease
685	Bhutan	2002	29.9347812438526	0.3179435358725	28.9977100652866	0.937071178565976	44.2142361196718	Decrease
686	Bhutan	2003	29.628854095684	0.327670422082998	28.968309465306	0.660544630377977	44.2142361196718	Decrease
687	Bhutan	2004	29.2074136300057	0.337286494753829	28.8388297758532	0.368583854152462	44.2142361196718	Decrease
688	Bhutan	2005	28.8057354537358	0.346998577564248	28.7963830183169	0.00935243541887587	44.2142361196718	Decrease
689	Bhutan	2006	28.2459448855034	0.356824209168712	28.2459448855034	0	44.2142361196718	Decrease
690	Bhutan	2007	27.7109258643701	0.367560497563767	27.7109258643701	0	44.2142361196718	Decrease
691	Bhutan	2008	27.1534632631322	0.378233542838379	27.1534632631322	0	44.2142361196718	Decrease
692	Bhutan	2009	26.5461074206981	0.388977161920706	26.5461074206981	0	44.2142361196718	Decrease
693	Bhutan	2010	26.136729095453	0.399751936485664	26.136729095453	0	44.2142361196718	Decrease
694	Bhutan	2011	25.6077000522294	0.410149248617919	25.6077000522294	0	44.2142361196718	Decrease
695	Bhutan	2012	25.1447272706648	0.419443216044258	25.1447272706648	0	44.2142361196718	Decrease
696	Bhutan	2013	24.8001545435254	0.427790674624113	24.8001545435254	0	44.2142361196718	Decrease
697	Bhutan	2014	24.3165698883939	0.434969269672115	24.2970610614963	0.0195088268975994	44.2142361196718	Decrease
698	Bhutan	2015	23.9847631761475	0.44181074828187	23.9132380409707	0.0715251351768096	44.2142361196718	Decrease
699	Bhutan	2016	23.5942046095874	0.448401854533875	23.5563167169764	0.0378878926110211	44.2142361196718	Decrease
700	Bhutan	2017	23.1718117374795	0.454280496545609	22.7138261185265	0.45798561895295	44.2142361196718	Decrease
701	Bhutan	2018	22.783602999814	0.459624710991057	22.770857762424	0.0127452373899679	44.2142361196718	Decrease
702	Bhutan	2019	22.4817763468331	0.464633353490442	22.4568916542085	0.0248846926246351	44.2142361196718	Decrease
703	Bhutan	2020	22.5249223357799	0.468714478980695	21.8210401398707	0.703882195909145	44.2142361196718	Decrease
704	Bhutan	2021	22.38650533156	0.473062378179926	21.5964942450799	0.79001108648016	44.2142361196718	Decrease
705	Bolivia (Plurinational State of)	1990	92.1529343046482	0.423917961315613	25.2514295478861	66.9015047567621	92.1529343046482	NaN
706	Bolivia (Plurinational State of)	1991	90.8444578917571	0.429397795077356	25.1783435542794	65.6661143374777	92.1529343046482	Decrease
707	Bolivia (Plurinational State of)	1992	89.5442809887849	0.434835541945787	25.0456618775279	64.4986191112569	92.1529343046482	Decrease
708	Bolivia (Plurinational State of)	1993	88.213991362514	0.440601645503372	24.2688900477885	63.9451013147255	92.1529343046482	Decrease
709	Bolivia (Plurinational State of)	1994	86.763842138661	0.446822500209606	23.9152447840153	62.8485973546457	92.1529343046482	Decrease
710	Bolivia (Plurinational State of)	1995	85.4383341127138	0.45347924306274	22.7915402937397	62.6467938189742	92.1529343046482	Decrease
711	Bolivia (Plurinational State of)	1996	83.8404711787371	0.460220668843174	22.7020667761214	61.1384044026156	92.1529343046482	Decrease
712	Bolivia (Plurinational State of)	1997	82.2476884012411	0.466982896503528	21.8862172375908	60.3614711636502	92.1529343046482	Decrease
713	Bolivia (Plurinational State of)	1998	80.4842089454336	0.473796200765922	21.6740531379631	58.8101558074705	92.1529343046482	Decrease
714	Bolivia (Plurinational State of)	1999	78.9740454870641	0.480194310456872	21.6381563880004	57.3358890990637	92.1529343046482	Decrease
715	Bolivia (Plurinational State of)	2000	77.550300449272	0.486327903067974	21.7267418128466	55.8235586364255	92.1529343046482	Decrease
716	Bolivia (Plurinational State of)	2001	76.2869289454257	0.492030763865071	21.447668442621	54.8392605028047	92.1529343046482	Decrease
717	Bolivia (Plurinational State of)	2002	75.058301740281	0.497348836505264	14.9404974121177	60.1178043281632	92.1529343046482	Decrease
718	Bolivia (Plurinational State of)	2003	74.0281649861104	0.502365802781048	8.1070113906416	65.9211535954688	92.1529343046482	Decrease
719	Bolivia (Plurinational State of)	2004	72.9273098528148	0.507273035649156	7.93729819734171	64.9900116554731	92.1529343046482	Decrease
720	Bolivia (Plurinational State of)	2005	71.864087068524	0.512166491375209	7.62743125449334	64.2366558140307	92.1529343046482	Decrease
721	Bolivia (Plurinational State of)	2006	70.8074652498941	0.517146193689981	7.36838389743972	63.4390813524544	92.1529343046482	Decrease
722	Bolivia (Plurinational State of)	2007	69.7638589623804	0.521946130357677	7.56670764206666	62.1971513203138	92.1529343046482	Decrease
723	Bolivia (Plurinational State of)	2008	68.5014010234672	0.526943750292372	7.13659946262311	61.3648015608441	92.1529343046482	Decrease
724	Bolivia (Plurinational State of)	2009	67.5124686138782	0.531792440464007	7.00911445890004	60.5033541549782	92.1529343046482	Decrease
725	Bolivia (Plurinational State of)	2010	66.6040059369627	0.5370090684329	7.02774772875956	59.5762582082031	92.1529343046482	Decrease
726	Bolivia (Plurinational State of)	2011	65.7205657638533	0.542680744993221	6.76109328581528	58.959472478038	92.1529343046482	Decrease
727	Bolivia (Plurinational State of)	2012	65.2094113991237	0.548615481889587	6.56552659116696	58.6438848079567	92.1529343046482	Decrease
728	Bolivia (Plurinational State of)	2013	64.3223872098126	0.554788215843767	6.35390368031681	57.9684835294957	92.1529343046482	Decrease
729	Bolivia (Plurinational State of)	2014	63.7625952568558	0.560934581048908	6.48889249206465	57.2737027647911	92.1529343046482	Decrease
730	Bolivia (Plurinational State of)	2015	62.9686170214513	0.567000897613403	5.98323850868792	56.9853785127634	92.1529343046482	Decrease
731	Bolivia (Plurinational State of)	2016	61.9447155840849	0.573080316306652	5.95047451891209	55.9942410651728	92.1529343046482	Decrease
732	Bolivia (Plurinational State of)	2017	60.8537673186946	0.579241284614228	5.94785085748315	54.9059164612115	92.1529343046482	Decrease
733	Bolivia (Plurinational State of)	2018	59.7603674049737	0.585184106450667	5.91635742935429	53.8440099756194	92.1529343046482	Decrease
734	Bolivia (Plurinational State of)	2019	59.0842695401895	0.590692043089904	6.08544772739684	52.9988218127927	92.1529343046482	Decrease
735	Bolivia (Plurinational State of)	2020	58.5708723062984	0.594854443460131	6.07790005568504	52.4929722506133	92.1529343046482	Decrease
736	Bolivia (Plurinational State of)	2021	57.6234809332676	0.5990107988623	5.93971608683016	51.6837648464374	92.1529343046482	Decrease
737	Bosnia and Herzegovina	1990	22.6962443107376	0.541132539726015	6.66183721180847	16.0344070989291	22.6962443107376	NaN
738	Bosnia and Herzegovina	1991	22.7956984972366	0.541346250550883	6.52390695779259	16.271791539444	22.6962443107376	Increase
739	Bosnia and Herzegovina	1992	22.8298073520248	0.539303227421668	6.71482620540614	16.1149811466186	22.6962443107376	Increase
740	Bosnia and Herzegovina	1993	22.8173452949718	0.53603188160081	7.04038995597333	15.7769553389985	22.6962443107376	Increase
741	Bosnia and Herzegovina	1994	22.8156315369911	0.533853389744284	7.04612663928081	15.7695048977103	22.6962443107376	Increase
742	Bosnia and Herzegovina	1995	22.7502961862897	0.534025536110865	7.02027549824171	15.730020688048	22.6962443107376	Increase
743	Bosnia and Herzegovina	1996	22.3294644720449	0.545549215040903	6.60656345182887	15.722901020216	22.6962443107376	Decrease
744	Bosnia and Herzegovina	1997	21.4815476866676	0.563565414584231	6.05398384470181	15.4275638419658	22.6962443107376	Decrease
745	Bosnia and Herzegovina	1998	20.4501815455848	0.58182951538312	5.9728706162655	14.4773109293193	22.6962443107376	Decrease
746	Bosnia and Herzegovina	1999	19.404319388738	0.597997468748356	5.97204281614898	13.4322765725891	22.6962443107376	Decrease
747	Bosnia and Herzegovina	2000	18.6903534226016	0.610950684608214	5.91440849736453	12.7759449252371	22.6962443107376	Decrease
748	Bosnia and Herzegovina	2001	18.1344267691323	0.621989463929258	6.01664789192114	12.1177788772112	22.6962443107376	Decrease
749	Bosnia and Herzegovina	2002	17.6939303362379	0.632075517723657	6.00942637259533	11.6845039636426	22.6962443107376	Decrease
750	Bosnia and Herzegovina	2003	17.3224249493602	0.640635102031521	6.00272113348652	11.3197038158737	22.6962443107376	Decrease
751	Bosnia and Herzegovina	2004	16.96263957792	0.64779373168743	6.03570403689351	10.9269355410265	22.6962443107376	Decrease
752	Bosnia and Herzegovina	2005	16.6215940721428	0.653859136710253	5.99047626458252	10.6311178075603	22.6962443107376	Decrease
753	Bosnia and Herzegovina	2006	16.2776005470994	0.659813662252595	5.97861669693101	10.2989838501684	22.6962443107376	Decrease
754	Bosnia and Herzegovina	2007	15.9436543957706	0.665578735044097	6.00440893660725	9.93924545916333	22.6962443107376	Decrease
755	Bosnia and Herzegovina	2008	15.7073353554079	0.671100813673566	5.73717600696074	9.97015934844716	22.6962443107376	Decrease
756	Bosnia and Herzegovina	2009	15.4365595477738	0.676032900022704	6.01783133924006	9.41872820853369	22.6962443107376	Decrease
757	Bosnia and Herzegovina	2010	15.2127947185101	0.680824195636093	5.79552291394926	9.41727180456087	22.6962443107376	Decrease
758	Bosnia and Herzegovina	2011	15.0855658165407	0.685399264182467	4.42550111003994	10.6600647065008	22.6962443107376	Decrease
759	Bosnia and Herzegovina	2012	14.9784440479071	0.689506566189932	5.10301494894954	9.87542909895758	22.6962443107376	Decrease
760	Bosnia and Herzegovina	2013	14.8413271436171	0.693508711211908	3.99412802628346	10.8471991173337	22.6962443107376	Decrease
761	Bosnia and Herzegovina	2014	14.744913201598	0.697031893012906	4.62104984584207	10.1238633557559	22.6962443107376	Decrease
762	Bosnia and Herzegovina	2015	14.6043824183403	0.700446047366461	4.80109995064367	9.80328246769665	22.6962443107376	Decrease
763	Bosnia and Herzegovina	2016	14.4263784252841	0.704079343718599	4.85586747442295	9.57051095086119	22.6962443107376	Decrease
764	Bosnia and Herzegovina	2017	14.2344263179459	0.70805343112809	5.75049062607768	8.48393569186824	22.6962443107376	Decrease
765	Bosnia and Herzegovina	2018	14.0295562973264	0.712347302038319	5.89273076628528	8.13682553104114	22.6962443107376	Decrease
766	Bosnia and Herzegovina	2019	13.9533610008844	0.716857124768862	5.84441209847794	8.10894890240642	22.6962443107376	Decrease
767	Bosnia and Herzegovina	2020	13.9053627363205	0.720202056378697	5.71947638624238	8.18588635007809	22.6962443107376	Decrease
768	Bosnia and Herzegovina	2021	13.784067872525	0.72307789321024	4.94556381830273	8.83850405422231	22.6962443107376	Decrease
769	Botswana	1990	227.754592638067	0.418077748220986	25.4319357047618	202.322656933305	227.754592638067	NaN
770	Botswana	1991	224.414112381738	0.42975228585408	25.2163897871891	199.197722594549	227.754592638067	Decrease
771	Botswana	1992	221.538542373974	0.440490843191281	24.7404324509046	196.79810992307	227.754592638067	Decrease
772	Botswana	1993	218.583798111752	0.450523613884069	23.6953038386182	194.888494273133	227.754592638067	Decrease
773	Botswana	1994	215.933954997995	0.459954966910237	22.7767433256477	193.157211672348	227.754592638067	Decrease
774	Botswana	1995	213.458222984989	0.469266513316808	22.3899911964026	191.068231788586	227.754592638067	Decrease
775	Botswana	1996	211.06788701178	0.478588352164802	21.6350944345553	189.432792577225	227.754592638067	Decrease
776	Botswana	1997	208.500536068627	0.487767857070753	21.2782474129662	187.222288655661	227.754592638067	Decrease
777	Botswana	1998	205.832562835365	0.496193621706379	19.429806256942	186.402756578423	227.754592638067	Decrease
778	Botswana	1999	203.224272404586	0.504978826176952	7.93794242610222	195.286329978484	227.754592638067	Decrease
779	Botswana	2000	200.616232408685	0.513498223414294	7.83537814463622	192.780854264049	227.754592638067	Decrease
780	Botswana	2001	198.056300465948	0.521370181612928	7.68151014599985	190.374790319948	227.754592638067	Decrease
781	Botswana	2002	195.865599376117	0.529252963791219	7.02255296192976	188.843046414187	227.754592638067	Decrease
782	Botswana	2003	193.386107136123	0.537000179431652	6.95504643961936	186.431060696503	227.754592638067	Decrease
783	Botswana	2004	191.0248139554	0.544349222513256	6.66665002917608	184.358163926224	227.754592638067	Decrease
784	Botswana	2005	188.178326793409	0.551706969608463	6.4684378691359	181.709888924273	227.754592638067	Decrease
785	Botswana	2006	184.854739091228	0.559221620417772	6.53286511323121	178.321873977997	227.754592638067	Decrease
786	Botswana	2007	180.420099963456	0.566702496208929	6.03646230949869	174.383637653958	227.754592638067	Decrease
787	Botswana	2008	176.054041126767	0.57388380509654	5.91773844583628	170.136302680931	227.754592638067	Decrease
788	Botswana	2009	171.381950411807	0.579696411585388	5.86290167346456	165.519048738342	227.754592638067	Decrease
789	Botswana	2010	167.897164421067	0.585824150481272	6.11323941182337	161.783925009243	227.754592638067	Decrease
790	Botswana	2011	164.744319936573	0.591985456875054	5.96151116772152	158.782808768852	227.754592638067	Decrease
791	Botswana	2012	161.551500263244	0.597739552771288	6.02171497543645	155.529785287808	227.754592638067	Decrease
792	Botswana	2013	158.526896032272	0.604064730659858	5.87137602649964	152.655520005773	227.754592638067	Decrease
793	Botswana	2014	155.918028038484	0.610086048809866	5.92622064189162	149.991807396592	227.754592638067	Decrease
794	Botswana	2015	153.445713409656	0.615411123648458	6.01665636629294	147.429057043363	227.754592638067	Decrease
795	Botswana	2016	151.133757903934	0.620797574794607	5.97903552131184	145.154722382623	227.754592638067	Decrease
796	Botswana	2017	148.942071181856	0.625704953034907	6.23468428714108	142.707386894715	227.754592638067	Decrease
797	Botswana	2018	146.571989613551	0.630606840950645	6.02332712153603	140.548662492015	227.754592638067	Decrease
798	Botswana	2019	144.307863993859	0.635324093279727	5.94102209990773	138.366841893951	227.754592638067	Decrease
799	Botswana	2020	141.339371490901	0.639275298342726	5.95860381328825	135.380767677613	227.754592638067	Decrease
800	Botswana	2021	140.191832903002	0.642721628921122	5.87194744055496	134.319885462447	227.754592638067	Decrease
801	Brazil	1990	81.9674651450873	0.500070509167008	8.01731667115822	73.9501484739291	81.9674651450873	NaN
802	Brazil	1991	77.0839817840977	0.50478479847852	7.89878530131576	69.185196482782	81.9674651450873	Decrease
803	Brazil	1992	72.6665999049086	0.508539943299266	7.73911675759933	64.9274831473093	81.9674651450873	Decrease
804	Brazil	1993	68.9465242241489	0.512081793142278	7.68810044571779	61.2584237784311	81.9674651450873	Decrease
805	Brazil	1994	66.0926411109129	0.515760842475151	7.4035357168996	58.6891053940133	81.9674651450873	Decrease
806	Brazil	1995	64.1998415715707	0.519685962646796	7.43903294998605	56.7608086215847	81.9674651450873	Decrease
807	Brazil	1996	63.0893015091417	0.523863329360558	7.41055076617304	55.6787507429687	81.9674651450873	Decrease
808	Brazil	1997	62.4823051072093	0.528177888704233	7.18264326282221	55.2996618443871	81.9674651450873	Decrease
809	Brazil	1998	62.1396675164922	0.532481169179124	7.04141981501622	55.098247701476	81.9674651450873	Decrease
810	Brazil	1999	62.0287618827291	0.536972034740505	7.03316804350608	54.995593839223	81.9674651450873	Decrease
811	Brazil	2000	61.9346902695096	0.542051497254562	6.58083993680791	55.3538503327017	81.9674651450873	Decrease
812	Brazil	2001	61.9047640402665	0.547304429543334	6.59314975881527	55.3116142814512	81.9674651450873	Decrease
813	Brazil	2002	61.9127863597188	0.552776034620744	6.66982664240276	55.2429597173161	81.9674651450873	Decrease
814	Brazil	2003	61.8483867924662	0.55814571028409	6.23168497707222	55.616701815394	81.9674651450873	Decrease
815	Brazil	2004	61.8049015635902	0.563772906923854	6.17657356587876	55.6283279977115	81.9674651450873	Decrease
816	Brazil	2005	61.6939746736995	0.569458117692368	5.90843189894512	55.7855427747543	81.9674651450873	Decrease
817	Brazil	2006	61.1370442738211	0.575338774786184	5.83664216364746	55.3004021101737	81.9674651450873	Decrease
818	Brazil	2007	60.0138817282484	0.581588755483488	5.97960166282474	54.0342800654237	81.9674651450873	Decrease
819	Brazil	2008	58.6882892661931	0.588077817972719	6.00509324660717	52.6831960195859	81.9674651450873	Decrease
820	Brazil	2009	57.6120698448681	0.594073296681944	5.92555955232062	51.6865102925475	81.9674651450873	Decrease
821	Brazil	2010	57.1346003606082	0.600445846154568	5.94942337050915	51.185176990099	81.9674651450873	Decrease
822	Brazil	2011	57.4873262342719	0.606777290886098	6.02412815923061	51.4631980750413	81.9674651450873	Decrease
823	Brazil	2012	58.4400193806157	0.612619336859312	5.94978167038513	52.4902377102306	81.9674651450873	Decrease
824	Brazil	2013	59.6388643592602	0.61821823662824	5.80972565013881	53.8291387091214	81.9674651450873	Decrease
825	Brazil	2014	60.6342441392437	0.623433813964528	5.99130930082317	54.6429348384205	81.9674651450873	Decrease
826	Brazil	2015	61.0754140579512	0.628149803496659	5.80482010092678	55.2705939570244	81.9674651450873	Decrease
827	Brazil	2016	60.7813374646755	0.632235114321365	5.90453048111164	54.8768069835639	81.9674651450873	Decrease
828	Brazil	2017	60.1581197667623	0.636422187733083	5.92930784719518	54.2288119195671	81.9674651450873	Decrease
829	Brazil	2018	59.4640403596324	0.640802974287966	6.02122121054832	53.4428191490841	81.9674651450873	Decrease
830	Brazil	2019	58.9893901586189	0.645298005000543	5.92184008333545	53.0675500752835	81.9674651450873	Decrease
831	Brazil	2020	58.2582751076025	0.649201568351328	5.96243955336116	52.2958355542413	81.9674651450873	Decrease
832	Brazil	2021	57.6653535170992	0.65304388724724	5.81806580216802	51.8472877149311	81.9674651450873	Decrease
833	Brunei Darussalam	1990	40.7052080017561	0.66608191698766	5.86585590337641	34.8393520983797	40.7052080017561	NaN
834	Brunei Darussalam	1991	39.7755447534018	0.671233831388631	5.97325326024164	33.8022914931601	40.7052080017561	Decrease
835	Brunei Darussalam	1992	38.8577906817272	0.676702526223706	5.29708268297709	33.5607079987501	40.7052080017561	Decrease
836	Brunei Darussalam	1993	37.9079431551457	0.682175439911044	5.98678518996487	31.9211579651808	40.7052080017561	Decrease
837	Brunei Darussalam	1994	37.0669685979367	0.68739409348098	4.96955144411587	32.0974171538208	40.7052080017561	Decrease
838	Brunei Darussalam	1995	36.3761660879062	0.692471156008533	5.78654109137194	30.5896249965343	40.7052080017561	Decrease
839	Brunei Darussalam	1996	35.7799114415817	0.697602233240377	5.79870771193906	29.9812037296426	40.7052080017561	Decrease
840	Brunei Darussalam	1997	35.111655145739	0.702944386203433	5.78052942246393	29.3311257232751	40.7052080017561	Decrease
841	Brunei Darussalam	1998	34.5086847309864	0.708630119469791	5.54161632717734	28.9670684038091	40.7052080017561	Decrease
842	Brunei Darussalam	1999	34.0006258398204	0.714851237118356	4.32079816808784	29.6798276717326	40.7052080017561	Decrease
843	Brunei Darussalam	2000	33.5458878435321	0.72155249267874	5.70980559024801	27.8360822532841	40.7052080017561	Decrease
844	Brunei Darussalam	2001	33.1112279357164	0.728535069338112	5.54336524419563	27.5678626915208	40.7052080017561	Decrease
845	Brunei Darussalam	2002	32.6453251371322	0.735343916434566	4.92155346517293	27.7237716719593	40.7052080017561	Decrease
846	Brunei Darussalam	2003	32.216792365926	0.741578091315293	5.4895240048428	26.7272683610832	40.7052080017561	Decrease
847	Brunei Darussalam	2004	31.8162525545696	0.747311714682537	3.46347438798205	28.3527781665875	40.7052080017561	Decrease
848	Brunei Darussalam	2005	31.3259222561236	0.752481792632817	4.7772568350147	26.5486654211089	40.7052080017561	Decrease
849	Brunei Darussalam	2006	30.8968010976402	0.75731865511743	3.56293575142513	27.333865346215	40.7052080017561	Decrease
850	Brunei Darussalam	2007	30.5351220899831	0.761643128654341	3.0160408195418	27.5190812704413	40.7052080017561	Decrease
851	Brunei Darussalam	2008	30.2356789897792	0.765714260433754	3.59083747171254	26.6448415180667	40.7052080017561	Decrease
852	Brunei Darussalam	2009	29.9933894745829	0.769601681624648	2.96344551441566	27.0299439601672	40.7052080017561	Decrease
853	Brunei Darussalam	2010	29.7834843324921	0.773219221249055	4.50971104885716	25.2737732836349	40.7052080017561	Decrease
854	Brunei Darussalam	2011	29.5442277435047	0.776631893191597	4.50371493304002	25.0405128104647	40.7052080017561	Decrease
855	Brunei Darussalam	2012	29.2818074928254	0.780216551684601	2.93923638539538	26.3425711074301	40.7052080017561	Decrease
856	Brunei Darussalam	2013	28.9629951970269	0.784017040989581	2.95449173744904	26.0085034595779	40.7052080017561	Decrease
857	Brunei Darussalam	2014	28.7331772422438	0.787733289361499	4.45682693109278	24.276350311151	40.7052080017561	Decrease
858	Brunei Darussalam	2015	28.4721594875581	0.791367566956237	4.46499611030655	24.0071633772515	40.7052080017561	Decrease
859	Brunei Darussalam	2016	28.2675448738905	0.794980772397229	4.45104098388712	23.8165038900034	40.7052080017561	Decrease
860	Brunei Darussalam	2017	28.1261002031515	0.798309936375838	4.9793882673869	23.1467119357646	40.7052080017561	Decrease
861	Brunei Darussalam	2018	28.1233619763852	0.801436553226482	2.90477206450242	25.2185899118828	40.7052080017561	Decrease
862	Brunei Darussalam	2019	28.0520496118951	0.804499388246421	2.83908514163773	25.2129644702574	40.7052080017561	Decrease
863	Brunei Darussalam	2020	27.8367603525151	0.80742409075008	2.83968631148477	24.9970740410304	40.7052080017561	Decrease
864	Brunei Darussalam	2021	27.4704260120061	0.810234366947283	2.87957829945008	24.590847712556	40.7052080017561	Decrease
865	Bulgaria	1990	13.3409740421861	0.633446498017686	6.02096865853584	7.32000538365023	13.3409740421861	NaN
866	Bulgaria	1991	13.0151578751284	0.643069487769455	5.99109913611014	7.02405873901825	13.3409740421861	Decrease
867	Bulgaria	1992	12.7106208132505	0.651186876165789	5.95349847399003	6.75712233926048	13.3409740421861	Decrease
868	Bulgaria	1993	12.3939863578267	0.659161569264411	5.8159259222094	6.57806043561728	13.3409740421861	Decrease
869	Bulgaria	1994	12.2111947619682	0.667430460276086	5.9320060426787	6.27918871928953	13.3409740421861	Decrease
870	Bulgaria	1995	12.0833980235299	0.673999976701174	5.72824081366684	6.35515720986302	13.3409740421861	Decrease
871	Bulgaria	1996	11.9755903010999	0.678862583541026	5.42047552123484	6.55511477986504	13.3409740421861	Decrease
872	Bulgaria	1997	11.8977187093111	0.680221466342146	5.28986388752155	6.6078548217895	13.3409740421861	Decrease
873	Bulgaria	1998	11.795788735892	0.678496876732148	5.54422968297375	6.25155905291827	13.3409740421861	Decrease
874	Bulgaria	1999	11.7754998916365	0.677446543282232	5.85199631058244	5.92350358105411	13.3409740421861	Decrease
875	Bulgaria	2000	11.6881996701174	0.681004523812614	5.75895312441657	5.92924654570078	13.3409740421861	Decrease
876	Bulgaria	2001	11.7488170926713	0.686487366008627	5.21119812938426	6.53761896328705	13.3409740421861	Decrease
877	Bulgaria	2002	11.8409980549569	0.69151167375307	5.73363833599546	6.10735971896145	13.3409740421861	Decrease
878	Bulgaria	2003	11.9434535754142	0.69556596473307	5.42925234540012	6.51420123001413	13.3409740421861	Decrease
879	Bulgaria	2004	12.0341469798287	0.699881950859544	5.8045018930371	6.22964508679158	13.3409740421861	Decrease
880	Bulgaria	2005	12.0260622692153	0.704471206966935	5.9222619174272	6.10380035178807	13.3409740421861	Decrease
881	Bulgaria	2006	11.9407791027801	0.708868293577424	5.78387842326414	6.15690067951599	13.3409740421861	Decrease
882	Bulgaria	2007	11.7668674701128	0.713192402424104	4.10954079155527	7.65732667855749	13.3409740421861	Decrease
883	Bulgaria	2008	11.5507114464721	0.717672450499802	4.7201521996195	6.83055924685264	13.3409740421861	Decrease
884	Bulgaria	2009	11.2843214754454	0.723676626795129	3.70772367818773	7.57659779725768	13.3409740421861	Decrease
885	Bulgaria	2010	11.1082829532075	0.730701737095494	5.40570958435803	5.70257336884944	13.3409740421861	Decrease
886	Bulgaria	2011	10.9817309600531	0.735749281014389	5.52502880645892	5.45670215359413	13.3409740421861	Decrease
887	Bulgaria	2012	10.7949880792005	0.739177517343213	5.00413928727157	5.79084879192891	13.3409740421861	Decrease
888	Bulgaria	2013	10.5955445943274	0.742135948467762	5.04564223323745	5.54990236108994	13.3409740421861	Decrease
889	Bulgaria	2014	10.4725435961357	0.745372642577071	3.20318054325459	7.26936305288107	13.3409740421861	Decrease
890	Bulgaria	2015	10.3467488192683	0.748979058373083	5.28630285353761	5.06044596573074	13.3409740421861	Decrease
891	Bulgaria	2016	10.2530822436424	0.752259198563744	4.70154740675061	5.55153483689175	13.3409740421861	Decrease
892	Bulgaria	2017	10.1339449973663	0.75566586464625	3.51075131028697	6.62319368707933	13.3409740421861	Decrease
893	Bulgaria	2018	10.0295061576299	0.759148460251881	5.34969078878294	4.67981536884696	13.3409740421861	Decrease
894	Bulgaria	2019	9.93903369115205	0.762359790844767	5.30768184404684	4.63135184710521	13.3409740421861	Decrease
895	Bulgaria	2020	9.87918912404809	0.765089710642011	4.72920340069653	5.14998572335156	13.3409740421861	Decrease
896	Bulgaria	2021	9.77795138601184	0.768150939342518	4.72934473906483	5.04860664694701	13.3409740421861	Decrease
897	Burkina Faso	1990	93.6649757098773	0.129695615380271	93.6649757098773	0	93.6649757098773	NaN
898	Burkina Faso	1991	103.446483544914	0.133299127658948	94.592293215311	8.85419032960287	93.6649757098773	Increase
899	Burkina Faso	1992	112.496279347126	0.136594798422558	100.452495566891	12.0437837802351	93.6649757098773	Increase
900	Burkina Faso	1993	120.041991826736	0.139825464930799	103.544383147545	16.4976086791901	93.6649757098773	Increase
901	Burkina Faso	1994	125.320330269743	0.142848972509425	101.473363929611	23.8469663401315	93.6649757098773	Increase
902	Burkina Faso	1995	128.008460009298	0.146115672699206	102.308426203729	25.7000338055698	93.6649757098773	Increase
903	Burkina Faso	1996	128.780586684564	0.150041686384544	96.3820739009744	32.39851278359	93.6649757098773	Increase
904	Burkina Faso	1997	129.535821886644	0.154228401481324	95.2952900798363	34.2405318068077	93.6649757098773	Increase
905	Burkina Faso	1998	130.031029360965	0.158707048449452	102.540836496937	27.4901928640279	93.6649757098773	Increase
906	Burkina Faso	1999	130.078101179917	0.163468066858732	95.499296345857	34.5788048340595	93.6649757098773	Increase
907	Burkina Faso	2000	129.966630790638	0.168084340000467	98.5727544330326	31.3938763576049	93.6649757098773	Increase
908	Burkina Faso	2001	129.839160485028	0.172996395327051	96.3846228170941	33.4545376679341	93.6649757098773	Increase
909	Burkina Faso	2002	129.283379793389	0.17798198994173	102.787870806913	26.4955089864766	93.6649757098773	Increase
910	Burkina Faso	2003	128.689626463519	0.183253539277265	95.4995698812787	33.1900565822398	93.6649757098773	Increase
911	Burkina Faso	2004	127.83384316041	0.188564995004729	95.089283629094	32.7445595313155	93.6649757098773	Increase
912	Burkina Faso	2005	127.067717395532	0.194086128180827	102.24736597567	24.8203514198624	93.6649757098773	Increase
913	Burkina Faso	2006	126.091999678299	0.199571952068224	103.548013305238	22.5439863730608	93.6649757098773	Increase
914	Burkina Faso	2007	124.967301930604	0.204891092363641	66.1471967660887	58.8201051645152	93.6649757098773	Increase
915	Burkina Faso	2008	123.584753630648	0.210223294804678	51.176244399797	72.4085092308512	93.6649757098773	Increase
916	Burkina Faso	2009	122.128483619166	0.215423373997381	48.5846844966136	73.5437991225525	93.6649757098773	Increase
917	Burkina Faso	2010	120.827946803124	0.221001030335074	47.6391475441599	73.1887992589641	93.6649757098773	Increase
918	Burkina Faso	2011	119.831407035298	0.226696631667163	47.2403575499419	72.591049485356	93.6649757098773	Increase
919	Burkina Faso	2012	118.381870689914	0.23258913471079	45.9284819378456	72.4533887520684	93.6649757098773	Increase
920	Burkina Faso	2013	116.990562014313	0.238497491410915	43.01088044108	73.979681573233	93.6649757098773	Increase
921	Burkina Faso	2014	115.853835247473	0.244378901166049	42.7025060229646	73.1513292245082	93.6649757098773	Increase
922	Burkina Faso	2015	115.146922780941	0.250208260823773	42.4612858119852	72.6856369689556	93.6649757098773	Increase
923	Burkina Faso	2016	114.533960245908	0.256081773936025	40.5826960075682	73.9512642383397	93.6649757098773	Increase
924	Burkina Faso	2017	114.367644620707	0.26203300853891	40.2417056728515	74.1259389478553	93.6649757098773	Increase
925	Burkina Faso	2018	113.658538751707	0.268102072864973	37.6067788723809	76.0517598793261	93.6649757098773	Increase
926	Burkina Faso	2019	113.082701475155	0.274287092352859	30.3122346173917	82.7704668577635	93.6649757098773	Increase
927	Burkina Faso	2020	110.386421148372	0.279871317215145	32.784593442536	77.601827705836	93.6649757098773	Increase
928	Burkina Faso	2021	110.351856131512	0.285118401552141	29.3324298177791	81.0194263137328	93.6649757098773	Increase
929	Burundi	1990	68.8045536024537	0.205867359800096	53.4634241737216	15.341129428732	68.8045536024537	NaN
930	Burundi	1991	68.9990997651011	0.208495720433731	58.9979327308789	10.0011670342222	68.8045536024537	Increase
931	Burundi	1992	69.1670787026935	0.210864619064193	58.3078727496496	10.8592059530438	68.8045536024537	Increase
932	Burundi	1993	69.2763856278222	0.213249386007653	50.4448185791384	18.8315670486838	68.8045536024537	Increase
933	Burundi	1994	69.3030354295902	0.215222973163092	48.2076343363579	21.0954010932323	68.8045536024537	Increase
934	Burundi	1995	69.4887521764718	0.215631675834044	51.8240172840045	17.6647348924673	68.8045536024537	Increase
935	Burundi	1996	69.2236338778119	0.215526325356923	54.6587785668575	14.5648553109544	68.8045536024537	Increase
936	Burundi	1997	68.6545860559942	0.215761819839635	49.4693692732706	19.1852167827236	68.8045536024537	Decrease
937	Burundi	1998	68.0154404780955	0.216402603342113	48.5359474879615	19.479492990134	68.8045536024537	Decrease
938	Burundi	1999	67.2815588532581	0.216855766644471	47.5243883420102	19.7571705112479	68.8045536024537	Decrease
939	Burundi	2000	66.9980949402448	0.21686985832205	48.8999180926415	18.0981768476033	68.8045536024537	Decrease
940	Burundi	2001	66.866537331598	0.216988725649785	49.2224850102654	17.6440523213326	68.8045536024537	Decrease
941	Burundi	2002	66.8606035303387	0.217782476516408	46.0715752186793	20.7890283116594	68.8045536024537	Decrease
942	Burundi	2003	66.7974656362924	0.21896153733539	51.6437011209575	15.1537645153349	68.8045536024537	Decrease
943	Burundi	2004	66.8460765118658	0.220918708918727	54.8476297456626	11.9984467662032	68.8045536024537	Decrease
944	Burundi	2005	66.8191691762245	0.223084371742497	47.10157641922	19.7175927570045	68.8045536024537	Decrease
945	Burundi	2006	66.7052615084215	0.225821889923957	47.7213636032045	18.983897905217	68.8045536024537	Decrease
946	Burundi	2007	66.6511787804638	0.228996818715961	48.0162176903484	18.6349610901154	68.8045536024537	Decrease
947	Burundi	2008	66.5893701735811	0.232853551450426	45.7227218547409	20.8666483188402	68.8045536024537	Decrease
948	Burundi	2009	66.4890991120722	0.236943039904587	43.02683914596	23.4622599661122	68.8045536024537	Decrease
949	Burundi	2010	66.3325037904499	0.241447785964046	42.6573467921059	23.6751569983439	68.8045536024537	Decrease
950	Burundi	2011	66.2417614150888	0.246277277175607	41.4799983173658	24.761763097723	68.8045536024537	Decrease
951	Burundi	2012	65.6875663590419	0.251572302738587	41.1105725348119	24.57699382423	68.8045536024537	Decrease
952	Burundi	2013	65.197755444302	0.257191355215958	41.301657737846	23.8960977064561	68.8045536024537	Decrease
953	Burundi	2014	64.6945672244157	0.262794721997486	39.7664019182186	24.928165306197	68.8045536024537	Decrease
954	Burundi	2015	64.2244479095155	0.267327938241439	37.3611491291305	26.863298780385	68.8045536024537	Decrease
955	Burundi	2016	63.8211720633118	0.271587851896567	31.1987523904684	32.6224196728434	68.8045536024537	Decrease
956	Burundi	2017	63.4106310564084	0.275840504541502	30.2332224491136	33.1774086072948	68.8045536024537	Decrease
957	Burundi	2018	62.9666468719532	0.279733289674752	30.0490494712022	32.917597400751	68.8045536024537	Decrease
958	Burundi	2019	62.6387736358351	0.283442514974853	29.5197451243666	33.1190285114686	68.8045536024537	Decrease
959	Burundi	2020	61.6798981639228	0.286496000475545	31.3562418157351	30.3236563481877	68.8045536024537	Decrease
960	Burundi	2021	63.742838982744	0.289374364823265	29.3820127415054	34.3608262412386	68.8045536024537	Decrease
961	Cabo Verde	1990	89.5221337466134	0.27672336711542	30.4716271781606	59.0505065684528	89.5221337466134	NaN
962	Cabo Verde	1991	88.8823599460222	0.282931721669337	29.8813780462624	59.0009818997598	89.5221337466134	Decrease
963	Cabo Verde	1992	88.2091573475111	0.288460371177891	30.3874301537852	57.8217271937259	89.5221337466134	Decrease
964	Cabo Verde	1993	87.5815409780085	0.294517285990211	29.5571474509967	58.0243935270118	89.5221337466134	Decrease
965	Cabo Verde	1994	86.6290673775435	0.302216794344931	29.1186616991605	57.510405678383	89.5221337466134	Decrease
966	Cabo Verde	1995	85.7403460089635	0.310675633896478	29.1163319751775	56.624014033786	89.5221337466134	Decrease
967	Cabo Verde	1996	84.6390253361965	0.319736229276549	28.9374613177257	55.7015640184707	89.5221337466134	Decrease
968	Cabo Verde	1997	83.5094092073565	0.329049585287328	28.8815226636989	54.6278865436576	89.5221337466134	Decrease
969	Cabo Verde	1998	82.021684871237	0.338786069354652	28.9354885728254	53.0861962984116	89.5221337466134	Decrease
970	Cabo Verde	1999	80.7131239985222	0.349296918199719	28.8526991347121	51.8604248638101	89.5221337466134	Decrease
971	Cabo Verde	2000	79.3668600606598	0.35989901703054	28.5824230234885	50.7844370371713	89.5221337466134	Decrease
972	Cabo Verde	2001	78.0086632109672	0.370070275603364	28.2964029109626	49.7122603000046	89.5221337466134	Decrease
973	Cabo Verde	2002	76.4264949579278	0.379846674271366	28.1223607007842	48.3041342571437	89.5221337466134	Decrease
974	Cabo Verde	2003	74.8247472065752	0.389419785822276	27.084200659141	47.7405465474343	89.5221337466134	Decrease
975	Cabo Verde	2004	73.682416341159	0.398838732156207	26.7925478436586	46.8898684975004	89.5221337466134	Decrease
976	Cabo Verde	2005	73.1610809740801	0.408009221053434	27.4535126676434	45.7075683064367	89.5221337466134	Decrease
977	Cabo Verde	2006	73.7639487835742	0.417433785875035	25.9990688414235	47.7648799421507	89.5221337466134	Decrease
978	Cabo Verde	2007	75.7023895891613	0.427379786660776	25.2629129144703	50.439476674691	89.5221337466134	Decrease
979	Cabo Verde	2008	77.820477354896	0.437372129942837	24.4503887711921	53.370088583704	89.5221337466134	Decrease
980	Cabo Verde	2009	79.8630075414001	0.446691505793351	23.8527700779803	56.0102374634198	89.5221337466134	Decrease
981	Cabo Verde	2010	80.4490784167224	0.455647568382572	22.6774047760568	57.7716736406657	89.5221337466134	Decrease
982	Cabo Verde	2011	80.0740690598995	0.464473968892355	22.5176049494862	57.5564641104133	89.5221337466134	Decrease
983	Cabo Verde	2012	79.0862992983108	0.472857771380441	21.9719635934636	57.1143357048472	89.5221337466134	Decrease
984	Cabo Verde	2013	77.899336919849	0.480796480653885	21.5932074452425	56.3061294746065	89.5221337466134	Decrease
985	Cabo Verde	2014	76.6047816472115	0.488259896216045	21.4559681640837	55.1488134831279	89.5221337466134	Decrease
986	Cabo Verde	2015	75.2247895592521	0.495229489103676	20.8924764143854	54.3323131448667	89.5221337466134	Decrease
987	Cabo Verde	2016	73.8878156388663	0.501855423977514	8.15477646401408	65.7330391748523	89.5221337466134	Decrease
988	Cabo Verde	2017	71.9365574221736	0.508435792446345	7.75367603541555	64.1828813867581	89.5221337466134	Decrease
989	Cabo Verde	2018	70.2053071334828	0.515285886261897	7.40312450803486	62.802182625448	89.5221337466134	Decrease
990	Cabo Verde	2019	68.8257467492281	0.522488008219635	7.64827262496698	61.1774741242612	89.5221337466134	Decrease
991	Cabo Verde	2020	67.9557353251654	0.528461594777472	7.11120588958835	60.8445294355771	89.5221337466134	Decrease
992	Cabo Verde	2021	67.2822591540964	0.53353453903661	7.15278894484079	60.1294702092556	89.5221337466134	Decrease
993	Cambodia	1990	49.5691071943686	0.289075059080125	29.7275657877538	19.8415414066148	49.5691071943686	NaN
994	Cambodia	1991	47.0591363665903	0.29247920029669	29.5098370082467	17.5492993583436	49.5691071943686	Decrease
995	Cambodia	1992	44.8106466553899	0.296900954885372	29.3591076571068	15.4515389982831	49.5691071943686	Decrease
996	Cambodia	1993	42.8024272788693	0.301627201679918	28.9830737823416	13.8193534965277	49.5691071943686	Decrease
997	Cambodia	1994	41.2803002513588	0.305722592004088	29.1311753730578	12.149124878301	49.5691071943686	Decrease
998	Cambodia	1995	40.2933840485152	0.310678881281017	29.1593399072057	11.1340441413095	49.5691071943686	Decrease
999	Cambodia	1996	39.798216701875	0.31563096971546	28.9910262370007	10.8071904648744	49.5691071943686	Decrease
1000	Cambodia	1997	39.5358847735134	0.320503749678941	28.9010857734072	10.6347990001062	49.5691071943686	Decrease
1001	Cambodia	1998	39.2275859024452	0.324974298583536	28.9219627057116	10.3056231967337	49.5691071943686	Decrease
1002	Cambodia	1999	38.8707631203969	0.330224246107348	28.9151084146645	9.95565470573246	49.5691071943686	Decrease
1003	Cambodia	2000	38.4973122641958	0.336075029953322	28.8491783151837	9.64813394901211	49.5691071943686	Decrease
1004	Cambodia	2001	37.8850796937472	0.342507910583009	28.8606672657043	9.02441242804291	49.5691071943686	Decrease
1005	Cambodia	2002	37.2449854332372	0.349465712270985	28.8243759282382	8.42060950499892	49.5691071943686	Decrease
1006	Cambodia	2003	36.3856593008992	0.356929660458733	28.7651412355065	7.62051806539268	49.5691071943686	Decrease
1007	Cambodia	2004	35.526812697058	0.364854644690823	28.6942072420872	6.83260545497082	49.5691071943686	Decrease
1008	Cambodia	2005	34.7681595088363	0.373331814716366	28.592125581286	6.17603392755028	49.5691071943686	Decrease
1009	Cambodia	2006	33.9251395670435	0.381698166189418	27.7750778791199	6.15006168792357	49.5691071943686	Decrease
1010	Cambodia	2007	33.0987964469226	0.389876229632594	26.8359765829017	6.26281986402087	49.5691071943686	Decrease
1011	Cambodia	2008	32.3576606633988	0.397679519850279	26.6340715198492	5.72358914354966	49.5691071943686	Decrease
1012	Cambodia	2009	31.6472102010212	0.404220933365413	26.9657085154256	4.6815016855956	49.5691071943686	Decrease
1013	Cambodia	2010	31.227351181704	0.410211121336958	26.0013141734245	5.2260370082795	49.5691071943686	Decrease
1014	Cambodia	2011	31.1397388797468	0.415964408667437	25.6473957888808	5.49234309086604	49.5691071943686	Decrease
1015	Cambodia	2012	31.0833979096325	0.4217697537185	25.4965635818255	5.58683432780704	49.5691071943686	Decrease
1016	Cambodia	2013	30.9835550963597	0.427715060183387	25.3082611780226	5.675293918337	49.5691071943686	Decrease
1017	Cambodia	2014	30.9116785566964	0.433597748994237	25.0540101859284	5.85766837076806	49.5691071943686	Decrease
1018	Cambodia	2015	30.7513145741285	0.43948735809131	24.5315333888247	6.21978118530379	49.5691071943686	Decrease
1019	Cambodia	2016	30.5050988387516	0.445358172105636	23.8941527740282	6.61094606472346	49.5691071943686	Decrease
1020	Cambodia	2017	30.1534033597716	0.451221744385535	23.7519278819393	6.40147547783226	49.5691071943686	Decrease
1021	Cambodia	2018	29.7643188109655	0.457341489845745	22.7767476624115	6.98757114855403	49.5691071943686	Decrease
1022	Cambodia	2019	29.4952847550106	0.463643430446969	22.6902264908826	6.80505826412797	49.5691071943686	Decrease
1023	Cambodia	2020	29.1332989653237	0.468876053670987	22.5910930778713	6.5422058874524	49.5691071943686	Decrease
1024	Cambodia	2021	28.5126941970438	0.473621490708013	21.6371090094188	6.87558518762502	49.5691071943686	Decrease
1025	Cameroon	1990	117.040573899204	0.303055334404352	29.1187139149975	87.9218599842069	117.040573899204	NaN
1026	Cameroon	1991	116.235354813214	0.30962345806122	29.1345787131364	87.1007761000779	117.040573899204	Decrease
1027	Cameroon	1992	115.475587592676	0.315601268856928	28.9830346089207	86.4925529837552	117.040573899204	Decrease
1028	Cameroon	1993	114.784243163269	0.320831654317412	28.9545053253992	85.8297378378698	117.040573899204	Decrease
1029	Cameroon	1994	114.239268964197	0.325410122747214	28.9574028883448	85.2818660758525	117.040573899204	Decrease
1030	Cameroon	1995	113.847477959443	0.329539317887926	28.962355755272	84.8851222041706	117.040573899204	Decrease
1031	Cameroon	1996	113.808196690393	0.333425981814059	28.8359618214846	84.9722348689084	117.040573899204	Decrease
1032	Cameroon	1997	113.61975822114	0.337346000940944	28.8254616525637	84.7942965685765	117.040573899204	Decrease
1033	Cameroon	1998	113.575758788878	0.341197089780886	28.8865711339246	84.689187654953	117.040573899204	Decrease
1034	Cameroon	1999	113.345555641335	0.344955364212408	28.8522969547571	84.4932586865776	117.040573899204	Decrease
1035	Cameroon	2000	113.083815703282	0.348814788893637	28.7982832749906	84.2855324282918	117.040573899204	Decrease
1036	Cameroon	2001	111.486899236152	0.352631872778337	28.7268188938924	82.76008034226	117.040573899204	Decrease
1037	Cameroon	2002	108.464311500457	0.356511816668113	28.6992794668113	79.7650320336455	117.040573899204	Decrease
1038	Cameroon	2003	104.833721969732	0.360668581210006	28.7419570608043	76.0917649089282	117.040573899204	Decrease
1039	Cameroon	2004	101.711477987575	0.365100029903911	28.7323300539426	72.9791479336323	117.040573899204	Decrease
1040	Cameroon	2005	100.118076075765	0.369545756449213	28.6438551722634	71.4742209035014	117.040573899204	Decrease
1041	Cameroon	2006	99.708435858937	0.374355877714557	28.3167069504255	71.3917289085116	117.040573899204	Decrease
1042	Cameroon	2007	99.6987494284049	0.379490349180985	27.9245019139229	71.7742475144821	117.040573899204	Decrease
1043	Cameroon	2008	99.8082439861488	0.38483830406879	27.6282952688907	72.1799487172581	117.040573899204	Decrease
1044	Cameroon	2009	99.7068005543449	0.390288642984762	27.4150812898848	72.2917192644601	117.040573899204	Decrease
1045	Cameroon	2010	99.3999252017176	0.396067145154693	26.7486365295529	72.6512886721647	117.040573899204	Decrease
1046	Cameroon	2011	98.7754026630484	0.402092798748116	26.7185872165008	72.0568154465477	117.040573899204	Decrease
1047	Cameroon	2012	97.5883651461684	0.408580122601571	26.2424442100206	71.3459209361478	117.040573899204	Decrease
1048	Cameroon	2013	96.3588949001416	0.415607964760584	26.8864937295722	69.4724011705694	117.040573899204	Decrease
1049	Cameroon	2014	95.3083002866662	0.423033560011266	25.4853210779815	69.8229792086847	117.040573899204	Decrease
1050	Cameroon	2015	94.531295798209	0.430830276458225	25.17267936037	69.3586164378391	117.040573899204	Decrease
1051	Cameroon	2016	94.200013861511	0.438878945356817	24.5304901666244	69.6695236948866	117.040573899204	Decrease
1052	Cameroon	2017	93.9263141298439	0.447185100165971	23.8357133488662	70.0906007809776	117.040573899204	Decrease
1053	Cameroon	2018	93.8346677042992	0.455687846771621	22.6908080617426	71.1438596425566	117.040573899204	Decrease
1054	Cameroon	2019	93.6498909896665	0.464246472572462	22.7908985364437	70.8589924532228	117.040573899204	Decrease
1055	Cameroon	2020	92.8419115727486	0.472285846440991	22.0097809849201	70.8321305878284	117.040573899204	Decrease
1056	Cameroon	2021	91.4014965815742	0.479691223419746	21.470677938498	69.9308186430762	117.040573899204	Decrease
1057	Canada	1990	17.9182569047337	0.781977864427607	2.93006886404486	14.9881880406889	17.9182569047337	NaN
1058	Canada	1991	17.830736594907	0.784159360080438	4.52242714738242	13.3083094475246	17.9182569047337	Decrease
1059	Canada	1992	17.835532022636	0.787030536551619	4.4616125229552	13.3739194996808	17.9182569047337	Decrease
1060	Canada	1993	17.7276144936611	0.789716593022703	4.46237997336853	13.2652345202926	17.9182569047337	Decrease
1061	Canada	1994	17.7116380270984	0.79259851803789	4.97616512838915	12.7354728987092	17.9182569047337	Decrease
1062	Canada	1995	17.61699768783	0.796521165940602	2.8794368871058	14.7375608007242	17.9182569047337	Decrease
1063	Canada	1996	17.5754379408581	0.801064970257054	2.83317351187443	14.7422644289837	17.9182569047337	Decrease
1064	Canada	1997	17.3945118694574	0.804833356387694	2.87069635665176	14.5238155128056	17.9182569047337	Decrease
1065	Canada	1998	17.2561784531335	0.808135440512777	2.84409246947527	14.4120859836582	17.9182569047337	Decrease
1066	Canada	1999	17.1531637016717	0.812265940092679	2.8426064811053	14.3105572205664	17.9182569047337	Decrease
1067	Canada	2000	16.9976958441554	0.816685059408778	2.82451029759332	14.1731855465621	17.9182569047337	Decrease
1068	Canada	2001	16.8574629694031	0.820696250274983	2.79976736371161	14.0576956056915	17.9182569047337	Decrease
1069	Canada	2002	16.7356641675741	0.824402271645546	2.84478093551161	13.8908832320625	17.9182569047337	Decrease
1070	Canada	2003	16.6380817235874	0.827801096249711	2.82277289800965	13.8153088255777	17.9182569047337	Decrease
1071	Canada	2004	16.5015533645453	0.830928109937158	2.83776015306742	13.6637932114779	17.9182569047337	Decrease
1072	Canada	2005	16.4165312098318	0.833288293645254	2.70722989886182	13.70930131097	17.9182569047337	Decrease
1073	Canada	2006	16.4316885056631	0.834915660275685	2.78732175165517	13.6443667540079	17.9182569047337	Decrease
1074	Canada	2007	16.3476038271004	0.836625096194775	2.75758361080661	13.5900202162938	17.9182569047337	Decrease
1075	Canada	2008	16.3484831460061	0.838913684557505	2.66661941596477	13.6818637300413	17.9182569047337	Decrease
1076	Canada	2009	16.3372199994123	0.841583670650067	2.37335024102008	13.9638697583922	17.9182569047337	Decrease
1077	Canada	2010	16.3193480207458	0.844853488930283	2.47764391031352	13.8417041104322	17.9182569047337	Decrease
1078	Canada	2011	16.3382568155029	0.848017833149098	2.42561141122731	13.9126454042756	17.9182569047337	Decrease
1079	Canada	2012	16.2758866409264	0.850978048108266	2.528850256264	13.7470363846624	17.9182569047337	Decrease
1080	Canada	2013	16.2422599474646	0.853844945122214	2.26018407849704	13.9820758689675	17.9182569047337	Decrease
1081	Canada	2014	16.1937259114619	0.856759933938005	2.36877105178277	13.8249548596791	17.9182569047337	Decrease
1082	Canada	2015	16.1735574922904	0.859532903766548	2.19775714076171	13.9758003515287	17.9182569047337	Decrease
1083	Canada	2016	16.1660100761701	0.862174225749794	2.19658352400955	13.9694265521605	17.9182569047337	Decrease
1084	Canada	2017	16.1251004361946	0.865053829759503	2.18093512364291	13.9441653125517	17.9182569047337	Decrease
1085	Canada	2018	16.1419794092862	0.867905541356997	2.190966041217	13.9510133680692	17.9182569047337	Decrease
1086	Canada	2019	16.019679139753	0.870554479228955	2.19007590144196	13.829603238311	17.9182569047337	Decrease
1087	Canada	2020	15.9456529349222	0.871992631299453	2.16971800082181	13.7759349341003	17.9182569047337	Decrease
1088	Canada	2021	16.0280229551375	0.873170679735405	2.1672464018801	13.8607765532574	17.9182569047337	Decrease
1089	Central African Republic	1990	58.2287904194143	0.216825190875377	49.5395300759781	8.68926034343616	58.2287904194143	NaN
1090	Central African Republic	1991	58.1755792763384	0.220191656485842	47.4921357705641	10.6834435057743	58.2287904194143	Decrease
1091	Central African Republic	1992	58.1508631491758	0.223007541295157	46.4562724897588	11.6945906594171	58.2287904194143	Decrease
1092	Central African Republic	1993	58.106146848706	0.225451125286014	48.6834126530608	9.42273419564526	58.2287904194143	Decrease
1093	Central African Republic	1994	58.1360641839566	0.228487724402372	53.540468245476	4.59559593848059	58.2287904194143	Decrease
1094	Central African Republic	1995	58.1233055236235	0.231696792476692	48.5820699070249	9.54123561659862	58.2287904194143	Decrease
1095	Central African Republic	1996	58.1851055936212	0.233989591180505	46.6996325179134	11.4854730757078	58.2287904194143	Decrease
1096	Central African Republic	1997	58.1755442375792	0.236671999328608	46.5085116936483	11.667032543931	58.2287904194143	Decrease
1097	Central African Republic	1998	58.285234537191	0.239743528872866	42.9868674125461	15.298367124645	58.2287904194143	Increase
1098	Central African Republic	1999	58.4451579007253	0.242988530190618	42.404961171928	16.0401967287973	58.2287904194143	Increase
1099	Central African Republic	2000	58.5479318353336	0.246021131876903	41.9724677829472	16.5754640523864	58.2287904194143	Increase
1100	Central African Republic	2001	58.4414814566299	0.249246740494197	40.440186715082	18.001294741548	58.2287904194143	Increase
1101	Central African Republic	2002	58.3128334210049	0.252524369440269	40.445544038413	17.8672893825919	58.2287904194143	Increase
1102	Central African Republic	2003	58.2555035354516	0.25510151863237	42.9336585758409	15.3218449596107	58.2287904194143	Increase
1103	Central African Republic	2004	58.1898460464512	0.257778778286371	40.7492606630436	17.4405853834077	58.2287904194143	Decrease
1104	Central African Republic	2005	58.1645591621735	0.26045191761313	40.4283727324859	17.7361864296876	58.2287904194143	Decrease
1105	Central African Republic	2006	58.5405774613614	0.263712446226446	39.9488803553771	18.5916971059843	58.2287904194143	Increase
1106	Central African Republic	2007	59.2688437262514	0.2673321946143	38.8046859261102	20.4641578001412	58.2287904194143	Increase
1107	Central African Republic	2008	60.1088441362301	0.27115811844024	31.4027272433504	28.7061168928796	58.2287904194143	Increase
1108	Central African Republic	2009	60.8675445418769	0.275338515436591	30.7728844562497	30.0946600856272	58.2287904194143	Increase
1109	Central African Republic	2010	61.1446561411674	0.279981381762208	30.5964097851431	30.5482463560243	58.2287904194143	Increase
1110	Central African Republic	2011	61.0579407489901	0.285097245088929	31.5445581298224	29.5133826191678	58.2287904194143	Increase
1111	Central African Republic	2012	60.8201471247387	0.290460023001198	29.5464218523518	31.2737252723869	58.2287904194143	Increase
1112	Central African Republic	2013	60.6124537967557	0.290104929568684	29.7595848877781	30.8528689089776	58.2287904194143	Increase
1113	Central African Republic	2014	60.3159622971775	0.289999498191724	29.3358628698101	30.9800994273674	58.2287904194143	Increase
1114	Central African Republic	2015	60.1539900049007	0.290827871178726	29.8780124757769	30.2759775291238	58.2287904194143	Increase
1115	Central African Republic	2016	60.1525012725715	0.29243039953372	29.4145602395184	30.7379410330531	58.2287904194143	Increase
1116	Central African Republic	2017	60.2832893219345	0.294752243072343	30.8343520884341	29.4489372335005	58.2287904194143	Increase
1117	Central African Republic	2018	60.4220874046362	0.298011223092936	29.1517297851243	31.2703576195119	58.2287904194143	Increase
1118	Central African Republic	2019	60.3547475543175	0.301953064146936	29.1324742666548	31.2222732876627	58.2287904194143	Increase
1119	Central African Republic	2020	59.9146797467596	0.305426298180724	29.1609651479607	30.7537145987988	58.2287904194143	Increase
1120	Central African Republic	2021	59.8450249930708	0.309167689992842	29.1721440336866	30.6728809593842	58.2287904194143	Increase
1121	Chad	1990	136.857818712166	0.114638829376832	104.410178746324	32.4476399658422	136.857818712166	NaN
1122	Chad	1991	136.55757471762	0.117954633635022	105.216150148212	31.341424569408	136.857818712166	Decrease
1123	Chad	1992	136.165712017774	0.121132831941026	104.956515637733	31.2091963800409	136.857818712166	Decrease
1124	Chad	1993	135.911700736227	0.123600072412422	103.846204470981	32.0654962652464	136.857818712166	Decrease
1125	Chad	1994	135.490169460753	0.126080571521756	103.910879000157	31.5792904605958	136.857818712166	Decrease
1126	Chad	1995	134.952952930295	0.128289491688625	103.88367985542	31.0692730748747	136.857818712166	Decrease
1127	Chad	1996	134.397490362299	0.130169483922475	94.3304397395566	40.0670506227421	136.857818712166	Decrease
1128	Chad	1997	133.572943388796	0.132136021297442	103.575627863103	29.9973155256927	136.857818712166	Decrease
1129	Chad	1998	132.741576950361	0.134090304250411	101.018603740984	31.722973209377	136.857818712166	Decrease
1130	Chad	1999	132.068955688775	0.135825260914887	104.733424345906	27.3355313428685	136.857818712166	Decrease
1131	Chad	2000	131.702273329764	0.137412374447162	102.293994016867	29.4082793128964	136.857818712166	Decrease
1132	Chad	2001	131.907932103829	0.13966369176859	100.526298720946	31.3816333828836	136.857818712166	Decrease
1133	Chad	2002	132.151803989955	0.142041700148116	98.5542362980207	33.5975676919342	136.857818712166	Decrease
1134	Chad	2003	132.62595776246	0.145348052064453	100.526342141496	32.0996156209641	136.857818712166	Decrease
1135	Chad	2004	133.282180608787	0.150910867941762	96.1125364367393	37.1696441720475	136.857818712166	Decrease
1136	Chad	2005	133.616879846555	0.157033036048947	101.206570580751	32.4103092658041	136.857818712166	Decrease
1137	Chad	2006	134.142568747881	0.162576402156357	94.6613484972379	39.4812202506436	136.857818712166	Decrease
1138	Chad	2007	134.766434260868	0.168161061828519	100.009345416468	34.7570888443998	136.857818712166	Decrease
1139	Chad	2008	135.418417502898	0.173396783580077	94.7520032279119	40.6664142749859	136.857818712166	Decrease
1140	Chad	2009	136.000126774348	0.178335360569271	103.243424680634	32.7567020937136	136.857818712166	Decrease
1141	Chad	2010	136.305387870898	0.184110621219396	95.2940946050221	41.0112932658757	136.857818712166	Decrease
1142	Chad	2011	136.13963927728	0.189591609430813	102.396917071663	33.7427222056165	136.857818712166	Decrease
1143	Chad	2012	135.746491380561	0.195262748994652	95.8394610907392	39.9070302898219	136.857818712166	Decrease
1144	Chad	2013	135.438316327791	0.200952883793321	98.5620572360014	36.8762590917901	136.857818712166	Decrease
1145	Chad	2014	134.923044595175	0.206658835963237	57.4332153955413	77.4898291996335	136.857818712166	Decrease
1146	Chad	2015	134.310038098319	0.212428696994434	67.8462731538543	66.4637649444652	136.857818712166	Decrease
1147	Chad	2016	133.828729903088	0.217532179615503	49.6619606692145	84.1667692338736	136.857818712166	Decrease
1148	Chad	2017	133.379557315477	0.222206950439072	46.9452672724214	86.4342900430552	136.857818712166	Decrease
1149	Chad	2018	132.771538927199	0.226913880545936	45.4930862382965	87.2784526889028	136.857818712166	Decrease
1150	Chad	2019	132.024378296032	0.231704754518571	47.2987630863657	84.7256152096664	136.857818712166	Decrease
1151	Chad	2020	130.65550116562	0.236103082769538	46.5969156467551	84.0585855188649	136.857818712166	Decrease
1152	Chad	2021	130.011782291919	0.240436018662427	46.342744969469	83.6690373224501	136.857818712166	Decrease
1153	Chile	1990	31.3701868706622	0.586495099638694	5.96408090329121	25.406105967371	31.3701868706622	NaN
1154	Chile	1991	30.8864561477871	0.593006580479257	5.95562440224768	24.9308317455394	31.3701868706622	Decrease
1155	Chile	1992	30.3914137161169	0.599106083381125	5.96753671576866	24.4238770003483	31.3701868706622	Decrease
1156	Chile	1993	30.0409097886642	0.604828509357091	5.96122454473484	24.0796852439294	31.3701868706622	Decrease
1157	Chile	1994	29.5798539208512	0.61067393285511	5.99356698143045	23.5862869394208	31.3701868706622	Decrease
1158	Chile	1995	29.0631172716594	0.617234676665645	5.83534687261487	23.2277703990445	31.3701868706622	Decrease
1159	Chile	1996	28.5926084201508	0.623694459543547	5.87890525816756	22.7137031619832	31.3701868706622	Decrease
1160	Chile	1997	28.1656140445701	0.630540084786116	5.97272988895514	22.192884155615	31.3701868706622	Decrease
1161	Chile	1998	27.6873177544902	0.638082758454141	6.14748791202131	21.5398298424689	31.3701868706622	Decrease
1162	Chile	1999	27.2718901467385	0.645928084390867	5.79787929781036	21.4740108489282	31.3701868706622	Decrease
1163	Chile	2000	26.8780174349279	0.652989027528663	5.95061406217738	20.9274033727506	31.3701868706622	Decrease
1164	Chile	2001	26.3629702621841	0.660265510120952	5.80824629298386	20.5547239692002	31.3701868706622	Decrease
1165	Chile	2002	25.917406594767	0.667888408106028	5.44504406588617	20.4723625288809	31.3701868706622	Decrease
1166	Chile	2003	25.4910553724682	0.673445927084645	5.97880972433398	19.5122456481343	31.3701868706622	Decrease
1167	Chile	2004	25.0491291432755	0.678258212006936	5.81179749699415	19.2373316462814	31.3701868706622	Decrease
1168	Chile	2005	24.7254201949818	0.682589191171846	5.74351976747487	18.981900427507	31.3701868706622	Decrease
1169	Chile	2006	24.4683254184341	0.685892748248682	5.84654642724827	18.6217789911858	31.3701868706622	Decrease
1170	Chile	2007	24.2667953165271	0.688930323304188	5.62578117000455	18.6410141465225	31.3701868706622	Decrease
1171	Chile	2008	24.1416925611453	0.692359787453618	5.28433776132116	18.8573547998241	31.3701868706622	Decrease
1172	Chile	2009	23.9147240957817	0.696602140685353	5.89733154283351	18.0173925529482	31.3701868706622	Decrease
1173	Chile	2010	23.7954613802446	0.702304703544999	5.42844438991626	18.3670169903283	31.3701868706622	Decrease
1174	Chile	2011	23.5817942877777	0.708597935629908	5.54961868695663	18.0321756008211	31.3701868706622	Decrease
1175	Chile	2012	23.239459639221	0.714743477340726	5.70613902857359	17.5333206106474	31.3701868706622	Decrease
1176	Chile	2013	23.0087146165726	0.720448781307689	4.35576719109577	18.6529474254769	31.3701868706622	Decrease
1177	Chile	2014	22.7121761495841	0.727275926904869	5.30023083702854	17.4119453125556	31.3701868706622	Decrease
1178	Chile	2015	22.493531511272	0.736098082475337	5.23122358793362	17.2623079233384	31.3701868706622	Decrease
1179	Chile	2016	22.1762991394141	0.744972224319701	3.34113532421031	18.8351638152037	31.3701868706622	Decrease
1180	Chile	2017	21.8582471052267	0.752058077213427	3.38530965190363	18.4729374533231	31.3701868706622	Decrease
1181	Chile	2018	21.5756509858065	0.758625713610628	3.27286793968448	18.302783046122	31.3701868706622	Decrease
1182	Chile	2019	21.3597506097496	0.765120322816907	4.51504870704663	16.8447019027029	31.3701868706622	Decrease
1183	Chile	2020	21.2864365333428	0.769213676196926	4.99965284482888	16.2867836885139	31.3701868706622	Decrease
1184	Chile	2021	21.0486286146622	0.771514715903929	5.0082714211362	16.040357193526	31.3701868706622	Decrease
1185	China	1990	38.3860411031556	0.458668935267616	22.7985364978399	15.5875046053156	38.3860411031556	NaN
1186	China	1991	34.31672812725	0.467301969740226	22.1603688435922	12.1563592836578	38.3860411031556	Decrease
1187	China	1992	30.8658483636773	0.475784030669638	21.7522521085709	9.11359625510637	38.3860411031556	Decrease
1188	China	1993	28.2068178947002	0.484353830709851	21.3371930430007	6.86962485169943	38.3860411031556	Decrease
1189	China	1994	26.4777798818512	0.49257864459854	21.5561591246505	4.92162075720071	38.3860411031556	Decrease
1190	China	1995	25.9031505484296	0.501500907580649	8.08795487714303	17.8151956712865	38.3860411031556	Decrease
1191	China	1996	26.5715729720977	0.512033995790715	7.62404597084442	18.9475270012533	38.3860411031556	Decrease
1192	China	1997	28.0912411805215	0.522326866102753	7.18857584536252	20.902665335159	38.3860411031556	Decrease
1193	China	1998	29.910309536554	0.531379484348035	7.19942044709427	22.7108890894597	38.3860411031556	Decrease
1194	China	1999	31.4590025717281	0.540333688117168	6.6445194722363	24.8144830994918	38.3860411031556	Decrease
1195	China	2000	32.1947809067372	0.547989192872889	6.66457729440829	25.5302036123289	38.3860411031556	Decrease
1196	China	2001	31.7741149773807	0.553680373692626	6.47369042457544	25.3004245528053	38.3860411031556	Decrease
1197	China	2002	30.5988090557939	0.560542936414416	6.40071447695067	24.1980945788432	38.3860411031556	Decrease
1198	China	2003	29.057606192306	0.569018827276063	5.95047162831389	23.1071345639921	38.3860411031556	Decrease
1199	China	2004	27.5528374109028	0.578178090807068	6.00337823479116	21.5494591761116	38.3860411031556	Decrease
1200	China	2005	26.4778100135638	0.58805219357166	5.99266316296259	20.4851468506012	38.3860411031556	Decrease
1201	China	2006	25.8326693421904	0.598758170327953	5.92927129248326	19.9033980497071	38.3860411031556	Decrease
1202	China	2007	25.2286829509327	0.609520246163436	6.01651970145845	19.2121632494742	38.3860411031556	Decrease
1203	China	2008	24.7120736675994	0.619454832781724	5.94068820960293	18.7713854579965	38.3860411031556	Decrease
1204	China	2009	24.2226442935295	0.62930772749348	5.93697688830017	18.2856674052294	38.3860411031556	Decrease
1205	China	2010	23.8182214160166	0.64152144342547	5.96116078601739	17.8570606299992	38.3860411031556	Decrease
1206	China	2011	23.4566749870215	0.651447977618785	5.82289222016944	17.6337827668521	38.3860411031556	Decrease
1207	China	2012	23.1710673679698	0.657144292359298	6.01973929148552	17.1513280764843	38.3860411031556	Decrease
1208	China	2013	22.9338510240304	0.66310300729639	6.00032246370517	16.9335285603253	38.3860411031556	Decrease
1209	China	2014	22.754031981202	0.668640847002655	5.92003157372618	16.8340004074758	38.3860411031556	Decrease
1210	China	2015	22.5593733643164	0.671940110944872	4.79640185688738	17.762971507429	38.3860411031556	Decrease
1211	China	2016	22.4548090476508	0.676218437253933	5.95527040232401	16.4995386453268	38.3860411031556	Decrease
1212	China	2017	22.3863910620857	0.6846196607825	5.7567399670081	16.6296510950776	38.3860411031556	Decrease
1213	China	2018	22.2471450337928	0.693717996192013	5.87591965516106	16.3712253786318	38.3860411031556	Decrease
1214	China	2019	21.9291368761238	0.703686823937232	5.87017263306227	16.0589642430616	38.3860411031556	Decrease
1215	China	2020	19.2613773079063	0.713364584593745	3.61185832164721	15.6495189862591	38.3860411031556	Decrease
1216	China	2021	17.9795118525638	0.721629759719777	5.0608303294753	12.9186815230885	38.3860411031556	Decrease
1217	Colombia	1990	65.2756288175005	0.480720053627064	21.607095416715	43.6685334007855	65.2756288175005	NaN
1218	Colombia	1991	64.2323146455363	0.482339893974629	21.6393868078537	42.5929278376826	65.2756288175005	Decrease
1219	Colombia	1992	63.1519611409728	0.484572358989267	21.3834994364935	41.7684617044793	65.2756288175005	Decrease
1220	Colombia	1993	61.9926338956942	0.488229373054794	21.3557175993005	40.6369162963937	65.2756288175005	Decrease
1221	Colombia	1994	60.8020880537269	0.493278181852073	20.4887433057328	40.313344747994	65.2756288175005	Decrease
1222	Colombia	1995	59.6632155612667	0.49910275736379	8.32458101738073	51.3386345438859	65.2756288175005	Decrease
1223	Colombia	1996	58.3776202327779	0.504986969396651	7.81645257941233	50.5611676533656	65.2756288175005	Decrease
1224	Colombia	1997	57.3018399914048	0.511079502295084	7.43325250976181	49.868587481643	65.2756288175005	Decrease
1225	Colombia	1998	56.0135542161919	0.517022504946273	7.61419633506331	48.3993578811286	65.2756288175005	Decrease
1226	Colombia	1999	54.9019441280348	0.522435940409787	7.55685924749007	47.3450848805448	65.2756288175005	Decrease
1227	Colombia	2000	53.9239389399723	0.527839094091296	7.13436207067201	46.7895768693002	65.2756288175005	Decrease
1228	Colombia	2001	53.2915088899723	0.533076500590306	7.11783549303661	46.1736733969357	65.2756288175005	Decrease
1229	Colombia	2002	52.7495731850107	0.538189342486614	6.85287822021811	45.8966949647926	65.2756288175005	Decrease
1230	Colombia	2003	52.3042458379533	0.54326513104442	6.6685858984247	45.6356599395286	65.2756288175005	Decrease
1231	Colombia	2004	51.845394312688	0.548601831852621	6.76658416232971	45.0788101503583	65.2756288175005	Decrease
1232	Colombia	2005	51.2096667755169	0.554089190974456	6.63945734569427	44.5702094298227	65.2756288175005	Decrease
1233	Colombia	2006	50.5122119505027	0.56018273477503	6.64834096116402	43.8638709893386	65.2756288175005	Decrease
1234	Colombia	2007	49.6805952984181	0.566822644330018	6.00901933945057	43.6715759589676	65.2756288175005	Decrease
1235	Colombia	2008	48.7973841343778	0.573494651915472	5.91452752989108	42.8828566044867	65.2756288175005	Decrease
1236	Colombia	2009	47.9407454661722	0.579876468776209	6.00113761296237	41.9396078532098	65.2756288175005	Decrease
1237	Colombia	2010	47.1676250373397	0.586408108388396	6.14958197554285	41.0180430617969	65.2756288175005	Decrease
1238	Colombia	2011	46.3262203396636	0.593340477060868	5.9603531588766	40.365867180787	65.2756288175005	Decrease
1239	Colombia	2012	45.6267214091066	0.600254237718889	6.0562866266575	39.5704347824491	65.2756288175005	Decrease
1240	Colombia	2013	44.8004908858411	0.607250636585575	6.03537078000923	38.7651201058319	65.2756288175005	Decrease
1241	Colombia	2014	44.2562977786544	0.614151922522411	5.97581604378097	38.2804817348735	65.2756288175005	Decrease
1242	Colombia	2015	43.4748439950867	0.620889228107476	6.05432129857564	37.4205226965111	65.2756288175005	Decrease
1243	Colombia	2016	42.7855480664544	0.627554497248436	5.82650525524877	36.9590428112056	65.2756288175005	Decrease
1244	Colombia	2017	42.1025859627393	0.634130359426935	5.92042482294271	36.1821611397966	65.2756288175005	Decrease
1245	Colombia	2018	41.5578267900121	0.640255071652482	6.06252923198723	35.4952975580248	65.2756288175005	Decrease
1246	Colombia	2019	41.0307884815547	0.646038852086803	5.85082625036319	35.1799622311916	65.2756288175005	Decrease
1247	Colombia	2020	40.6032734005591	0.650855354021142	5.81904947635959	34.7842239241995	65.2756288175005	Decrease
1248	Colombia	2021	40.0482482932877	0.655442912568827	5.96558647540784	34.0826618178799	65.2756288175005	Decrease
1249	Comoros	1990	133.854121913401	0.270048115983623	30.2640103790136	103.590111534388	133.854121913401	NaN
1250	Comoros	1991	132.37108663585	0.279145649193181	30.0972897860597	102.27379684979	133.854121913401	Decrease
1251	Comoros	1992	131.258171277312	0.288506271423925	29.6953030137013	101.562868263611	133.854121913401	Decrease
1252	Comoros	1993	130.100190925962	0.297607416571855	29.2240664983506	100.876124427612	133.854121913401	Decrease
1253	Comoros	1994	128.91217649197	0.305706587428224	29.1643981027233	99.7477783892464	133.854121913401	Decrease
1254	Comoros	1995	127.905456958414	0.314220340550933	29.1674358395882	98.7380211188256	133.854121913401	Decrease
1255	Comoros	1996	126.940293719539	0.322249069327522	28.9789495078829	97.9613442116561	133.854121913401	Decrease
1256	Comoros	1997	125.992599601577	0.330148124863673	28.9053074726229	97.0872921289542	133.854121913401	Decrease
1257	Comoros	1998	125.109936834074	0.33751791405714	28.7781348352525	96.3318019988216	133.854121913401	Decrease
1258	Comoros	1999	124.192079662451	0.34477469444905	28.8396346319624	95.3524450304882	133.854121913401	Decrease
1259	Comoros	2000	123.207848834081	0.351875505604714	28.7982434894161	94.4096053446652	133.854121913401	Decrease
1260	Comoros	2001	121.762316199769	0.359211999278107	28.5467781943056	93.2155380054635	133.854121913401	Decrease
1261	Comoros	2002	120.140664391528	0.366486126823935	28.507797779383	91.632866612145	133.854121913401	Decrease
1262	Comoros	2003	118.345344344627	0.373410566246042	28.6993583144166	89.6459860302108	133.854121913401	Decrease
1263	Comoros	2004	116.32921784114	0.380035976109197	27.7623416725692	88.5668761685712	133.854121913401	Decrease
1264	Comoros	2005	114.535337212361	0.386891844663173	27.4384681838287	87.0968690285319	133.854121913401	Decrease
1265	Comoros	2006	112.781040338875	0.393521434414153	26.7650200305925	86.0160203082829	133.854121913401	Decrease
1266	Comoros	2007	110.824148240581	0.399051094324319	26.6469753339565	84.1771729066248	133.854121913401	Decrease
1267	Comoros	2008	108.916593452153	0.404649755421042	26.4051056228229	82.51148782933	133.854121913401	Decrease
1268	Comoros	2009	107.443981695888	0.410253575216193	26.820183316996	80.623798378892	133.854121913401	Decrease
1269	Comoros	2010	106.116204294793	0.415543376261308	26.0177371471444	80.098467147649	133.854121913401	Decrease
1270	Comoros	2011	105.303029983875	0.421092971866532	26.0708310608661	79.2321989230084	133.854121913401	Decrease
1271	Comoros	2012	104.59741275959	0.42672995742339	25.4008995076511	79.196513251939	133.854121913401	Decrease
1272	Comoros	2013	104.011263839414	0.432789931825945	25.138540667097	78.8727231723175	133.854121913401	Decrease
1273	Comoros	2014	103.661309843398	0.438844505062188	24.6738862549548	78.9874235884437	133.854121913401	Decrease
1274	Comoros	2015	102.878357048315	0.444712393572096	24.0503557960145	78.8280012523	133.854121913401	Decrease
1275	Comoros	2016	101.547558398021	0.450506978607507	23.436411628221	78.1111467697997	133.854121913401	Decrease
1276	Comoros	2017	99.8614562087061	0.456280841429385	22.7052703621375	77.1561858465687	133.854121913401	Decrease
1277	Comoros	2018	97.8323032392437	0.461951343654461	22.4654177217902	75.3668855174535	133.854121913401	Decrease
1278	Comoros	2019	96.3996260930176	0.46738801351741	22.5422541711325	73.8573719218851	133.854121913401	Decrease
1279	Comoros	2020	94.8262558718619	0.472003132433584	22.4704607155196	72.3557951563423	133.854121913401	Decrease
1280	Comoros	2021	93.1899242612307	0.475978688247514	21.6158844918554	71.5740397693753	133.854121913401	Decrease
1281	Congo	1990	84.918769247802	0.420654655109748	25.8334948960485	59.0852743517535	84.918769247802	NaN
1282	Congo	1991	84.0316604316669	0.426734373972141	25.1291114000592	58.9025490316078	84.918769247802	Decrease
1283	Congo	1992	83.2166326297311	0.431987661930376	25.1603613966944	58.0562712330366	84.918769247802	Decrease
1284	Congo	1993	82.4211532273549	0.436606593595936	24.2914040365883	58.1297491907667	84.918769247802	Decrease
1285	Congo	1994	81.6855977627944	0.440168346550654	24.1736288957683	57.5119688670261	84.918769247802	Decrease
1286	Congo	1995	81.030898894263	0.443744125258797	23.9347941065344	57.0961047877286	84.918769247802	Decrease
1287	Congo	1996	80.5832210781903	0.447566642471598	23.8119833953049	56.7712376828854	84.918769247802	Decrease
1288	Congo	1997	80.0638337984599	0.451026961311742	23.8384735271694	56.2253602712905	84.918769247802	Decrease
1289	Congo	1998	79.4421971927437	0.454445045209992	22.7540261161595	56.6881710765842	84.918769247802	Decrease
1290	Congo	1999	79.0787004784346	0.457176539853177	22.6740340685631	56.4046664098715	84.918769247802	Decrease
1291	Congo	2000	78.4897134258586	0.460764813822723	22.5641820043328	55.9255314215258	84.918769247802	Decrease
1292	Congo	2001	77.805205206401	0.463751682463704	22.7033782915865	55.1018269148145	84.918769247802	Decrease
1293	Congo	2002	77.0368184881372	0.467037267744411	22.1065988839146	54.9302196042226	84.918769247802	Decrease
1294	Congo	2003	76.0099588311717	0.470134373890519	21.9856296565159	54.0243291746558	84.918769247802	Decrease
1295	Congo	2004	75.1125983083006	0.473612435565969	21.2737063119066	53.838891996394	84.918769247802	Decrease
1296	Congo	2005	74.3061041793515	0.478137626987132	21.536173434718	52.7699307446335	84.918769247802	Decrease
1297	Congo	2006	73.4797296664395	0.483355821647145	21.5239192435721	51.9558104228674	84.918769247802	Decrease
1298	Congo	2007	72.7860935877932	0.48764073952289	20.9212656120763	51.8648279757169	84.918769247802	Decrease
1299	Congo	2008	72.1237828281203	0.492822854998204	21.1162903696217	51.0074924584986	84.918769247802	Decrease
1300	Congo	2009	71.4013100208818	0.498299969081535	19.732524028172	51.6687859927098	84.918769247802	Decrease
1301	Congo	2010	70.3900079777729	0.505542849123574	8.11501232093445	62.2749956568385	84.918769247802	Decrease
1302	Congo	2011	69.3846597447057	0.513815777196028	7.43851352807353	61.9461462166321	84.918769247802	Decrease
1303	Congo	2012	68.210217015801	0.522928282789849	7.57306495325164	60.6371520625494	84.918769247802	Decrease
1304	Congo	2013	67.011037393764	0.531551678858768	7.15753114016874	59.8535062535953	84.918769247802	Decrease
1305	Congo	2014	65.880457674489	0.540594486203119	6.71784115535186	59.1626165191372	84.918769247802	Decrease
1306	Congo	2015	64.9916959031188	0.548414029703538	6.53222852040808	58.4594673827108	84.918769247802	Decrease
1307	Congo	2016	64.1590853809165	0.555108607713661	6.47267438173051	57.6864109991859	84.918769247802	Decrease
1308	Congo	2017	63.3516679781275	0.561834100154124	6.40646103867764	56.9452069394498	84.918769247802	Decrease
1309	Congo	2018	62.7428612892146	0.567793969630843	5.9961072141556	56.746754075059	84.918769247802	Decrease
1310	Congo	2019	62.0774953540636	0.573373665303225	6.0229777462595	56.0545176078041	84.918769247802	Decrease
1311	Congo	2020	60.950021424358	0.578451546357964	6.02172673093802	54.92829469342	84.918769247802	Decrease
1312	Congo	2021	60.5223607684534	0.583075236262154	5.87326079373192	54.6490999747215	84.918769247802	Decrease
1313	Cook Islands	1990	75.43232754127	0.564514853922858	6.61372346651742	68.8186040747526	75.43232754127	NaN
1314	Cook Islands	1991	72.4861430061735	0.570622775576656	6.12495201301605	66.3611909931575	75.43232754127	Decrease
1315	Cook Islands	1992	69.7942736060916	0.57712346797279	6.13823279356954	63.6560408125221	75.43232754127	Decrease
1316	Cook Islands	1993	67.5390008289974	0.584059175401459	5.97539267730336	61.5636081516941	75.43232754127	Decrease
1317	Cook Islands	1994	65.5528280171721	0.591540867591394	5.99117285451519	59.5616551626569	75.43232754127	Decrease
1318	Cook Islands	1995	63.8776324701992	0.598789967711714	6.04546161058938	57.8321708596098	75.43232754127	Decrease
1319	Cook Islands	1996	62.6313006882431	0.606414151024421	5.95760712591453	56.6736935623286	75.43232754127	Decrease
1320	Cook Islands	1997	61.5910852395221	0.613991564375745	5.95284954666319	55.6382356928589	75.43232754127	Decrease
1321	Cook Islands	1998	60.6731377257581	0.621202227562338	6.00244612968609	54.670691596072	75.43232754127	Decrease
1322	Cook Islands	1999	59.8434120161987	0.628029029838686	5.88980669032697	53.9536053258717	75.43232754127	Decrease
1323	Cook Islands	2000	58.8639480238063	0.635365607290649	6.00450707170331	52.859440952103	75.43232754127	Decrease
1324	Cook Islands	2001	58.0366228596318	0.644421442097654	5.99919406156675	52.0374287980651	75.43232754127	Decrease
1325	Cook Islands	2002	57.288028212408	0.652790488145509	5.89261357526536	51.3954146371427	75.43232754127	Decrease
1326	Cook Islands	2003	56.308013409888	0.661465037633189	6.1197697810327	50.1882436288553	75.43232754127	Decrease
1327	Cook Islands	2004	55.3599067569304	0.668769675110248	5.78371774460689	49.5761890123235	75.43232754127	Decrease
1328	Cook Islands	2005	54.5109224303499	0.67400410252196	6.00258694912799	48.5083354812219	75.43232754127	Decrease
1329	Cook Islands	2006	53.6929877549119	0.680644001453893	5.13533247775225	48.5576552771596	75.43232754127	Decrease
1330	Cook Islands	2007	52.7821955687494	0.687505190649195	4.76836420835833	48.0138313603911	75.43232754127	Decrease
1331	Cook Islands	2008	51.9340605734904	0.695592068858646	4.83767757546349	47.0963829980269	75.43232754127	Decrease
1332	Cook Islands	2009	51.2272449153093	0.70377697980234	5.71701056247132	45.5102343528379	75.43232754127	Decrease
1333	Cook Islands	2010	50.3919876282342	0.711861611963853	5.54764539526451	44.8443422329697	75.43232754127	Decrease
1334	Cook Islands	2011	49.5010856122774	0.719444665855079	5.76019734016513	43.7408882721123	75.43232754127	Decrease
1335	Cook Islands	2012	48.5943004159829	0.726963385157533	5.72202887688549	42.8722715390974	75.43232754127	Decrease
1336	Cook Islands	2013	47.6851653951447	0.73331701541165	5.77415522036983	41.9110101747748	75.43232754127	Decrease
1337	Cook Islands	2014	46.8482882058723	0.73959570406711	3.28144759984111	43.5668406060312	75.43232754127	Decrease
1338	Cook Islands	2015	46.2022939998172	0.746550296501143	5.52577261426678	40.6765213855505	75.43232754127	Decrease
1339	Cook Islands	2016	45.8206170893233	0.752353086814977	3.64239987697191	42.1782172123514	75.43232754127	Decrease
1340	Cook Islands	2017	45.3240799693718	0.758233571650419	3.29696121311187	42.0271187562599	75.43232754127	Decrease
1341	Cook Islands	2018	44.8404208246007	0.764041181894148	3.21135278346799	41.6290680411327	75.43232754127	Decrease
1342	Cook Islands	2019	44.393865895945	0.769795912507863	5.01558804545535	39.3782778504897	75.43232754127	Decrease
1343	Cook Islands	2020	42.9696496938668	0.774700577781853	2.97799119191713	39.9916585019497	75.43232754127	Decrease
1344	Cook Islands	2021	43.9356750604597	0.779109954659683	5.00127888996145	38.9343961704982	75.43232754127	Decrease
1345	Costa Rica	1990	52.6147772945346	0.534125181350537	7.02563163650063	45.589145658034	52.6147772945346	NaN
1346	Costa Rica	1991	52.0640055273967	0.539342163753933	6.71223042833906	45.3517750990576	52.6147772945346	Decrease
1347	Costa Rica	1992	51.6080506970572	0.5446242375755	6.60246855949718	45.00558213756	52.6147772945346	Decrease
1348	Costa Rica	1993	51.0366297186333	0.549946625586597	6.54255563730789	44.4940740813255	52.6147772945346	Decrease
1349	Costa Rica	1994	50.4568737697029	0.555171250068523	6.39352698168193	44.063346788021	52.6147772945346	Decrease
1350	Costa Rica	1995	49.8516547552728	0.560547086077833	6.32927442804043	43.5223803272324	52.6147772945346	Decrease
1351	Costa Rica	1996	49.2217090125386	0.565180861960769	6.0591700757911	43.1625389367475	52.6147772945346	Decrease
1352	Costa Rica	1997	48.4756453167709	0.570128417464587	5.99929698146393	42.4763483353069	52.6147772945346	Decrease
1353	Costa Rica	1998	47.7000787591364	0.576067050570833	6.13145075265275	41.5686280064836	52.6147772945346	Decrease
1354	Costa Rica	1999	46.9431436187832	0.582229491567193	6.06223092972988	40.8809126890533	52.6147772945346	Decrease
1355	Costa Rica	2000	46.2255301641019	0.588243191082194	5.97403747404585	40.251492690056	52.6147772945346	Decrease
1356	Costa Rica	2001	45.4230818978843	0.594889114531861	5.7967407371369	39.6263411607474	52.6147772945346	Decrease
1357	Costa Rica	2002	44.6183855416227	0.600894432967727	6.09068030310085	38.5277052385219	52.6147772945346	Decrease
1358	Costa Rica	2003	43.7916106238461	0.605765686833733	5.88796288995952	37.9036477338866	52.6147772945346	Decrease
1359	Costa Rica	2004	43.0420744912424	0.610315699466228	5.94150551427037	37.1005689769721	52.6147772945346	Decrease
1360	Costa Rica	2005	42.3650755508872	0.614412618734781	5.99980106820094	36.3652744826863	52.6147772945346	Decrease
1361	Costa Rica	2006	41.8035079685438	0.617850162499434	5.96022578181614	35.8432821867277	52.6147772945346	Decrease
1362	Costa Rica	2007	41.3212422362877	0.621200571426243	5.85443806291152	35.4668041733762	52.6147772945346	Decrease
1363	Costa Rica	2008	40.9098655180147	0.625703910462395	5.94988216296157	34.9599833550531	52.6147772945346	Decrease
1364	Costa Rica	2009	40.3163495749404	0.631291379026346	5.99345406361906	34.3228955113213	52.6147772945346	Decrease
1365	Costa Rica	2010	39.8319667215754	0.63659542601002	5.98690128881822	33.8450654327572	52.6147772945346	Decrease
1366	Costa Rica	2011	39.3610307058951	0.641201295145018	6.06409873335872	33.2969319725364	52.6147772945346	Decrease
1367	Costa Rica	2012	38.7002503862488	0.646574092912526	6.06524802621538	32.6350023600335	52.6147772945346	Decrease
1368	Costa Rica	2013	38.2794700388369	0.651945812639188	6.04528543335521	32.2341846054817	52.6147772945346	Decrease
1369	Costa Rica	2014	37.6779846668259	0.656890456365803	5.94336461632377	31.7346200505021	52.6147772945346	Decrease
1370	Costa Rica	2015	37.1330556152264	0.662030135918026	5.85424449069078	31.2788111245356	52.6147772945346	Decrease
1371	Costa Rica	2016	36.6569556689156	0.667430091500307	5.9607549563579	30.6962007125577	52.6147772945346	Decrease
1372	Costa Rica	2017	36.1375377777597	0.673621391630886	5.94023131093662	30.1973064668231	52.6147772945346	Decrease
1373	Costa Rica	2018	35.6728850629939	0.681296147310122	5.56010143435682	30.112783628637	52.6147772945346	Decrease
1374	Costa Rica	2019	35.3638780204408	0.690049088214507	5.5638107657286	29.8000672547122	52.6147772945346	Decrease
1375	Costa Rica	2020	34.9340541368587	0.696194605172093	3.67430040749344	31.2597537293653	52.6147772945346	Decrease
1376	Costa Rica	2021	34.6571179260285	0.700340476999325	4.70725529379197	29.9498626322365	52.6147772945346	Decrease
1377	Coted'Ivoire	1990	67.3899611111762	0.279320352514124	31.4095124890179	35.9804486221583	67.3899611111762	NaN
1378	Coted'Ivoire	1991	79.7656151675848	0.286492681425857	29.355871983959	50.4097431836258	67.3899611111762	Increase
1379	Coted'Ivoire	1992	91.2010348842659	0.293451293054487	29.6526394992329	61.548395385033	67.3899611111762	Increase
1380	Coted'Ivoire	1993	100.669938957728	0.299743215098528	29.3532710514631	71.316667906265	67.3899611111762	Increase
1381	Coted'Ivoire	1994	107.40276040208	0.305210652688978	29.1394525850782	78.2633078170016	67.3899611111762	Increase
1382	Coted'Ivoire	1995	110.674829401936	0.310105507687377	29.159667087257	81.5151623146787	67.3899611111762	Increase
1383	Coted'Ivoire	1996	111.577518636098	0.314965385351403	29.1160706514971	82.461447984601	67.3899611111762	Increase
1384	Coted'Ivoire	1997	112.11439153351	0.319843979495224	28.9461218000447	83.1682697334658	67.3899611111762	Increase
1385	Coted'Ivoire	1998	112.082965171097	0.324712872541106	28.898753624051	83.1842115470455	67.3899611111762	Increase
1386	Coted'Ivoire	1999	112.304557267647	0.329201009286605	28.9051057324246	83.3994515352221	67.3899611111762	Increase
1387	Coted'Ivoire	2000	112.435652521805	0.333015393275065	28.8365797127706	83.5990728090346	67.3899611111762	Increase
1388	Coted'Ivoire	2001	112.910199906957	0.336545511228203	28.877282151713	84.0329177552441	67.3899611111762	Increase
1389	Coted'Ivoire	2002	114.069727586441	0.339977638379859	28.8817000111417	85.1880275752995	67.3899611111762	Increase
1390	Coted'Ivoire	2003	115.541273767203	0.343348931560052	28.8319394735069	86.7093342936966	67.3899611111762	Increase
1391	Coted'Ivoire	2004	116.759574764307	0.346375411313471	28.8242052090738	87.935369555233	67.3899611111762	Increase
1392	Coted'Ivoire	2005	117.567305359811	0.34872791321654	28.8278143139433	88.7394910458675	67.3899611111762	Increase
1393	Coted'Ivoire	2006	117.675497000302	0.35071594385815	28.7477146757526	88.9277823245497	67.3899611111762	Increase
1394	Coted'Ivoire	2007	117.947727180327	0.35272747838259	28.7388737832693	89.2088533970574	67.3899611111762	Increase
1395	Coted'Ivoire	2008	118.055184043908	0.355087642720634	28.5686164991996	89.4865675447082	67.3899611111762	Increase
1396	Coted'Ivoire	2009	118.184012588652	0.357938754729774	28.7739923761547	89.4100202124973	67.3899611111762	Increase
1397	Coted'Ivoire	2010	118.119194189166	0.361205186672734	28.7310123958874	89.3881817932783	67.3899611111762	Increase
1398	Coted'Ivoire	2011	117.750308108121	0.364083650087326	28.673684016307	89.0766240918136	67.3899611111762	Increase
1399	Coted'Ivoire	2012	117.026787664158	0.367831685487642	28.7448643235311	88.2819233406264	67.3899611111762	Increase
1400	Coted'Ivoire	2013	116.303159374253	0.372353790323331	28.4900156034871	87.8131437707659	67.3899611111762	Increase
1401	Coted'Ivoire	2014	115.403168712082	0.377575443834257	28.0848167695826	87.3183519424997	67.3899611111762	Increase
1402	Coted'Ivoire	2015	114.55121356253	0.383491379717949	27.4952258887808	87.055987673749	67.3899611111762	Increase
1403	Coted'Ivoire	2016	113.40248719312	0.389825191524618	26.9769776663422	86.4255095267778	67.3899611111762	Increase
1404	Coted'Ivoire	2017	112.210235129229	0.396693974091431	26.9702433348652	85.2399917943641	67.3899611111762	Increase
1405	Coted'Ivoire	2018	110.787888807118	0.404091932623989	26.5776946227413	84.2101941843771	67.3899611111762	Increase
1406	Coted'Ivoire	2019	109.58202774973	0.411725580444537	26.2022698321578	83.3797579175726	67.3899611111762	Increase
1407	Coted'Ivoire	2020	107.632839622472	0.419040103341885	25.5143585512781	82.1184810711937	67.3899611111762	Increase
1408	Coted'Ivoire	2021	106.606409923747	0.425941883067361	25.1471884866551	81.4592214370916	67.3899611111762	Increase
1409	Croatia	1990	16.1554977998091	0.668906358291928	5.49244273898196	10.6630550608272	16.1554977998091	NaN
1410	Croatia	1991	16.02029143645	0.674724599866063	5.13999269851191	10.8802987379381	16.1554977998091	Decrease
1411	Croatia	1992	15.8993126758059	0.678093133084916	5.17706621459146	10.7222464612144	16.1554977998091	Decrease
1412	Croatia	1993	15.7863186840745	0.678221047043161	5.74660701535737	10.0397116687171	16.1554977998091	Decrease
1413	Croatia	1994	15.6384222986266	0.677548132655056	5.83623332301466	9.80218897561195	16.1554977998091	Decrease
1414	Croatia	1995	15.5363127761642	0.677029465132868	5.41561283350217	10.1206999426621	16.1554977998091	Decrease
1415	Croatia	1996	15.4164939094241	0.679507318367616	5.83680385149758	9.57969005792656	16.1554977998091	Decrease
1416	Croatia	1997	15.2555270305472	0.685365010443468	4.91091484276001	10.3446121877872	16.1554977998091	Decrease
1417	Croatia	1998	15.1134416698042	0.691365518598319	5.84326254870653	9.27017912109765	16.1554977998091	Decrease
1418	Croatia	1999	14.8872214162686	0.696636411104102	5.60496695637953	9.28225445988908	16.1554977998091	Decrease
1419	Croatia	2000	14.7326680602362	0.703039898563322	5.79429591707207	8.93837214316414	16.1554977998091	Decrease
1420	Croatia	2001	14.5270818073716	0.709536840872917	5.64855221266229	8.87852959470935	16.1554977998091	Decrease
1421	Croatia	2002	14.3602771475342	0.715383421635164	5.17427341060823	9.18600373692601	16.1554977998091	Decrease
1422	Croatia	2003	14.1918901694675	0.721130377216859	5.70098660097851	8.49090356848898	16.1554977998091	Decrease
1423	Croatia	2004	13.934051839677	0.726327651623968	5.38309356693655	8.55095827274041	16.1554977998091	Decrease
1424	Croatia	2005	13.8214409239244	0.732154139815163	5.48661280586311	8.3348281180613	16.1554977998091	Decrease
1425	Croatia	2006	13.5995150386763	0.738066878515765	5.29259035037699	8.30692468829932	16.1554977998091	Decrease
1426	Croatia	2007	13.4280024196852	0.743148776515466	5.36289335399632	8.06510906568887	16.1554977998091	Decrease
1427	Croatia	2008	13.1864801005437	0.748469602229701	4.9135729195583	8.2729071809854	16.1554977998091	Decrease
1428	Croatia	2009	13.0231398132858	0.754065605198048	4.97177654049922	8.05136327278661	16.1554977998091	Decrease
1429	Croatia	2010	12.8883550840278	0.759472251706366	5.24258577896784	7.64576930505997	16.1554977998091	Decrease
1430	Croatia	2011	12.7283264555849	0.763686381293279	3.28440647538979	9.44391998019507	16.1554977998091	Decrease
1431	Croatia	2012	12.6351409177949	0.767405335599999	2.99598731882373	9.63915359897121	16.1554977998091	Decrease
1432	Croatia	2013	12.5099929939444	0.771151880279813	4.54130663177436	7.96868636217007	16.1554977998091	Decrease
1433	Croatia	2014	12.3996436464311	0.774479240521915	2.98702692049324	9.41261672593783	16.1554977998091	Decrease
1434	Croatia	2015	12.2866058626866	0.777865888163329	4.48116164648798	7.80544421619862	16.1554977998091	Decrease
1435	Croatia	2016	12.128835939318	0.781443605436965	4.48397328658687	7.64486265273116	16.1554977998091	Decrease
1436	Croatia	2017	12.0179411749475	0.785074536823775	4.45796354010505	7.5599776348425	16.1554977998091	Decrease
1437	Croatia	2018	11.8722569732104	0.788671410129235	2.89634111139714	8.97591586181323	16.1554977998091	Decrease
1438	Croatia	2019	11.8175773425559	0.792475415454183	2.88678328493014	8.93079405762576	16.1554977998091	Decrease
1439	Croatia	2020	11.7904550358746	0.795462271729482	2.88183863509697	8.90861640077762	16.1554977998091	Decrease
1440	Croatia	2021	11.6894833780763	0.798341026936276	4.45590971154038	7.23357366653597	16.1554977998091	Decrease
1441	Cuba	1990	82.8212996568694	0.558019070765374	6.4543727536568	76.3669269032126	82.8212996568694	NaN
1442	Cuba	1991	80.7245664596648	0.563413638292236	6.13963940879362	74.5849270508711	82.8212996568694	Decrease
1443	Cuba	1992	78.9732871032755	0.566169005573441	6.17005469948911	72.8032324037863	82.8212996568694	Decrease
1444	Cuba	1993	77.4379507337626	0.565441046515952	6.16129357300906	71.2766571607535	82.8212996568694	Decrease
1445	Cuba	1994	76.0189504316151	0.563186312783606	6.4295041885978	69.5894462430173	82.8212996568694	Decrease
1446	Cuba	1995	74.9139737669784	0.560765902424453	6.53300930326169	68.3809644637168	82.8212996568694	Decrease
1447	Cuba	1996	73.9223815367166	0.559346328872574	6.58180662610505	67.3405749106115	82.8212996568694	Decrease
1448	Cuba	1997	73.134494782213	0.558924568054562	6.53855168926893	66.595943092944	82.8212996568694	Decrease
1449	Cuba	1998	72.4257860227058	0.559363220275698	6.27422996210511	66.1515560606007	82.8212996568694	Decrease
1450	Cuba	1999	71.5589711316656	0.561820952733584	6.2068330132774	65.3521381183882	82.8212996568694	Decrease
1451	Cuba	2000	70.8036124710639	0.566676901631981	6.10635274745388	64.69725972361	82.8212996568694	Decrease
1452	Cuba	2001	70.0011524803594	0.572753860839461	5.98539258101447	64.0157598993449	82.8212996568694	Decrease
1453	Cuba	2002	68.8942494654359	0.579968290233664	5.98285211259731	62.9113973528386	82.8212996568694	Decrease
1454	Cuba	2003	67.8552309418035	0.587647761532625	6.27477350810058	61.5804574337029	82.8212996568694	Decrease
1455	Cuba	2004	66.9194759446328	0.594348715355523	6.01888144872145	60.9005944959113	82.8212996568694	Decrease
1456	Cuba	2005	66.1330565293258	0.599863798514665	5.97801517877866	60.1550413505472	82.8212996568694	Decrease
1457	Cuba	2006	65.3964205914195	0.604970567275803	6.01694870861724	59.3794718828023	82.8212996568694	Decrease
1458	Cuba	2007	64.7832880226486	0.607618098577978	5.91287534161551	58.8704126810331	82.8212996568694	Decrease
1459	Cuba	2008	64.1784152147329	0.60940092330195	5.95731638882773	58.2210988259052	82.8212996568694	Decrease
1460	Cuba	2009	63.6148091475384	0.611775641002492	6.00108882871778	57.6137203188206	82.8212996568694	Decrease
1461	Cuba	2010	63.0402149295967	0.615261262451076	5.99408562302443	57.0461293065723	82.8212996568694	Decrease
1462	Cuba	2011	62.4348398104976	0.620386689831088	5.81867153772588	56.6161682727718	82.8212996568694	Decrease
1463	Cuba	2012	61.6267682474785	0.626156024890616	5.99467205636717	55.6320961911114	82.8212996568694	Decrease
1464	Cuba	2013	60.7492937722091	0.631839801039436	5.82471579039549	54.9245779818136	82.8212996568694	Decrease
1465	Cuba	2014	60.0496567073925	0.637304129079553	5.94666588836326	54.1029908190293	82.8212996568694	Decrease
1466	Cuba	2015	59.4040666065893	0.642818963057111	5.99238502813978	53.4116815784495	82.8212996568694	Decrease
1467	Cuba	2016	58.8040427426451	0.647907866261711	6.26889317074962	52.5351495718955	82.8212996568694	Decrease
1468	Cuba	2017	58.1559362551769	0.652309286413179	6.0001662785424	52.1557699766345	82.8212996568694	Decrease
1469	Cuba	2018	57.4319805311569	0.65685865401747	5.97019158886893	51.461788942288	82.8212996568694	Decrease
1470	Cuba	2019	57.0441878463723	0.661674716522849	5.8596994813466	51.1844883650257	82.8212996568694	Decrease
1471	Cuba	2020	56.2930991639633	0.665210747223401	5.96877498777615	50.3243241761871	82.8212996568694	Decrease
1472	Cuba	2021	55.8345990754755	0.668729864363244	5.68865946916761	50.1459396063079	82.8212996568694	Decrease
1473	Cyprus	1990	33.5697270483032	0.648230871689669	5.9465010468609	27.6232260014423	33.5697270483032	NaN
1474	Cyprus	1991	32.6644727765427	0.655726169264618	5.96913773188797	26.6953350446548	33.5697270483032	Decrease
1475	Cyprus	1992	31.8681088579035	0.666011849072818	6.00710577107507	25.8610030868285	33.5697270483032	Decrease
1476	Cyprus	1993	30.9961530126951	0.677547476543954	5.6865199749669	25.3096330377282	33.5697270483032	Decrease
1477	Cyprus	1994	30.2959033996543	0.688829360602013	5.7273501486852	24.5685532509691	33.5697270483032	Decrease
1478	Cyprus	1995	29.5265519586518	0.699923898437876	5.31376126314732	24.2127906955045	33.5697270483032	Decrease
1479	Cyprus	1996	28.8899815451464	0.709839946474019	5.17725382622337	23.712727718923	33.5697270483032	Decrease
1480	Cyprus	1997	28.2998873429069	0.718864243512848	5.39641197483863	22.9034753680683	33.5697270483032	Decrease
1481	Cyprus	1998	27.6802464434468	0.727964381748969	5.00913916687761	22.6711072765692	33.5697270483032	Decrease
1482	Cyprus	1999	27.1151838288781	0.736846134920381	5.66898335374455	21.4462004751335	33.5697270483032	Decrease
1483	Cyprus	2000	26.5696870986243	0.745199300565367	3.44182093920947	23.1278661594148	33.5697270483032	Decrease
1484	Cyprus	2001	25.9695855583109	0.753594717257543	5.17327500916683	20.7963105491441	33.5697270483032	Decrease
1485	Cyprus	2002	25.3348957049609	0.76150246522841	5.40093500681622	19.9339606981447	33.5697270483032	Decrease
1486	Cyprus	2003	24.6534805119438	0.767896215824759	5.01597408359838	19.6375064283454	33.5697270483032	Decrease
1487	Cyprus	2004	24.081433427487	0.77376477492064	4.51275132827628	19.5686820992108	33.5697270483032	Decrease
1488	Cyprus	2005	23.5431281009297	0.779031361179798	2.9254430148918	20.6176850860379	33.5697270483032	Decrease
1489	Cyprus	2006	22.9868190192221	0.784560964983202	4.47742647528502	18.5093925439371	33.5697270483032	Decrease
1490	Cyprus	2007	22.4951651908114	0.792068382747098	4.98731689122719	17.5078482995842	33.5697270483032	Decrease
1491	Cyprus	2008	22.0504106131277	0.799454089093792	5.24052697861453	16.8098836345132	33.5697270483032	Decrease
1492	Cyprus	2009	21.6732270479115	0.805112085484562	2.85352075109601	18.8197062968155	33.5697270483032	Decrease
1493	Cyprus	2010	21.2869230290143	0.809840187817991	2.91775355459685	18.3691694744175	33.5697270483032	Decrease
1494	Cyprus	2011	21.1053250910276	0.813726132185002	2.8473097317898	18.2580153592378	33.5697270483032	Decrease
1495	Cyprus	2012	20.8842801550503	0.816978525424299	2.81573875448787	18.0685414005624	33.5697270483032	Decrease
1496	Cyprus	2013	20.6583306057342	0.819380601631525	2.91601518199297	17.7423154237412	33.5697270483032	Decrease
1497	Cyprus	2014	20.5272536559472	0.821184302169431	2.82635739599598	17.7008962599512	33.5697270483032	Decrease
1498	Cyprus	2015	20.4975100023203	0.822732850898765	2.79277753212168	17.7047324701986	33.5697270483032	Decrease
1499	Cyprus	2016	20.3010345543498	0.824283624143557	2.85870624717077	17.4423283071791	33.5697270483032	Decrease
1500	Cyprus	2017	20.1690436717183	0.826139877968847	2.84282523556956	17.3262184361488	33.5697270483032	Decrease
1501	Cyprus	2018	20.0490964028746	0.828343243063834	2.83462518041844	17.2144712224561	33.5697270483032	Decrease
1502	Cyprus	2019	19.9111319749431	0.830980727806796	2.88410250733096	17.0270294676122	33.5697270483032	Decrease
1503	Cyprus	2020	19.8060387792154	0.833059522677264	2.81821617115073	16.9878226080647	33.5697270483032	Decrease
1504	Cyprus	2021	19.9453425519981	0.835630545002355	2.65181946284072	17.2935230891574	33.5697270483032	Decrease
1505	Czechia	1990	16.1618129712672	0.681848021213857	5.77658452888663	10.3852284423806	16.1618129712672	NaN
1506	Czechia	1991	15.6571216344405	0.688002859136679	5.69780379452088	9.95931783991963	16.1618129712672	Decrease
1507	Czechia	1992	15.1330262122854	0.697577809122723	4.23142151653701	10.9016046957484	16.1618129712672	Decrease
1508	Czechia	1993	14.6754544919518	0.710853415862456	4.11013986070027	10.5653146312515	16.1618129712672	Decrease
1509	Czechia	1994	14.231041589547	0.725969686167497	3.65123837803831	10.5798032115087	16.1618129712672	Decrease
1510	Czechia	1995	14.0194127515982	0.737981721993762	5.53427110871798	8.48514164288025	16.1618129712672	Decrease
1511	Czechia	1996	13.7734301191731	0.746041379938535	4.58418709413164	9.1892430250415	16.1618129712672	Decrease
1512	Czechia	1997	13.6188973511036	0.751680343695868	3.31897691134758	10.299920439756	16.1618129712672	Decrease
1513	Czechia	1998	13.435353184605	0.757033755457614	4.81042534432638	8.6249278402786	16.1618129712672	Decrease
1514	Czechia	1999	13.3246513477572	0.762428880357609	4.71067710166514	8.61397424609208	16.1618129712672	Decrease
1515	Czechia	2000	13.1783556313199	0.767766159168669	3.00374540084144	10.1746102304785	16.1618129712672	Decrease
1516	Czechia	2001	13.039095369513	0.772167239650309	2.95962758439474	10.0794677851183	16.1618129712672	Decrease
1517	Czechia	2002	12.8453626554998	0.776927934062507	4.4906722670395	8.35469038846035	16.1618129712672	Decrease
1518	Czechia	2003	12.7110400136664	0.782448081111072	4.99631591408535	7.71472409958109	16.1618129712672	Decrease
1519	Czechia	2004	12.5666654635888	0.787126404974676	4.47266802784876	8.09399743573999	16.1618129712672	Decrease
1520	Czechia	2005	12.3715618081375	0.79133394820415	2.89861564841803	9.47294615971945	16.1618129712672	Decrease
1521	Czechia	2006	12.2586369298724	0.794922783687463	2.87846664174267	9.38017028812971	16.1618129712672	Decrease
1522	Czechia	2007	12.1337049924385	0.798254117717088	2.89549180647106	9.23821318596742	16.1618129712672	Decrease
1523	Czechia	2008	11.9876650345108	0.8017648456328	2.83402724274802	9.15363779176275	16.1618129712672	Decrease
1524	Czechia	2009	11.8475451177399	0.804962224676367	2.87660246162885	8.97094265611104	16.1618129712672	Decrease
1525	Czechia	2010	11.7010514597443	0.808747327653098	2.85408463336464	8.84696682637967	16.1618129712672	Decrease
1526	Czechia	2011	11.6015299800872	0.812054784320429	2.87540061583863	8.7261293642486	16.1618129712672	Decrease
1527	Czechia	2012	11.4589327907883	0.814230401372392	2.86532948543925	8.59360330534905	16.1618129712672	Decrease
1528	Czechia	2013	11.3726702608875	0.815615361108922	2.83895257468118	8.53371768620636	16.1618129712672	Decrease
1529	Czechia	2014	11.2622420642217	0.816227257169909	2.8671217921457	8.39512027207599	16.1618129712672	Decrease
1530	Czechia	2015	11.2038165545514	0.816564684423948	2.80228122342731	8.40153533112404	16.1618129712672	Decrease
1531	Czechia	2016	11.1106301858794	0.817153025533518	2.8635590539326	8.2470711319468	16.1618129712672	Decrease
1532	Czechia	2017	11.0386560558879	0.819067680353287	2.8393922859606	8.19926376992732	16.1618129712672	Decrease
1533	Czechia	2018	10.9281012198273	0.822034486079137	2.8188692293559	8.10923199047141	16.1618129712672	Decrease
1534	Czechia	2019	10.891028692914	0.824784472798171	2.86808665495092	8.02294203796305	16.1618129712672	Decrease
1535	Czechia	2020	10.9668934956999	0.82662663116323	2.78513180219367	8.18176169350623	16.1618129712672	Decrease
1536	Czechia	2021	10.9092092874461	0.828450433122785	2.8496721634422	8.05953712400393	16.1618129712672	Decrease
1537	Democratic People's Republic of Korea	1990	9.01693434697858	0.497780128289885	8.05802716584606	0.95890718113252	9.01693434697858	NaN
1538	Democratic People's Republic of Korea	1991	8.88244782244024	0.49912051226047	8.34465853000117	0.537789292439077	9.01693434697858	Decrease
1539	Democratic People's Republic of Korea	1992	8.76417586659243	0.499629841478392	8.33970251803438	0.424473348558051	9.01693434697858	Decrease
1540	Democratic People's Republic of Korea	1993	8.65807893476571	0.49970064634474	8.06866380776079	0.589415127004921	9.01693434697858	Decrease
1541	Democratic People's Republic of Korea	1994	8.54288378814322	0.499531339948334	8.3370600340337	0.205823754109522	9.01693434697858	Decrease
1542	Democratic People's Republic of Korea	1995	8.47430824479958	0.499080529317303	8.38272782461469	0.09158042018489	9.01693434697858	Decrease
1543	Democratic People's Republic of Korea	1996	8.39412328099408	0.498429013609349	8.3485712745516	0.0455520064424739	9.01693434697858	Decrease
1544	Democratic People's Republic of Korea	1997	8.2728807017838	0.497136868597342	8.2704663337917	0.00241436799210781	9.01693434697858	Decrease
1545	Democratic People's Republic of Korea	1998	8.23842804749632	0.49615920966594	8.23842804749632	0	9.01693434697858	Decrease
1546	Democratic People's Republic of Korea	1999	8.14456388336077	0.496484753521051	8.14456388336077	0	9.01693434697858	Decrease
1547	Democratic People's Republic of Korea	2000	8.05613987092211	0.497461994823193	8.05613987092211	0	9.01693434697858	Decrease
1548	Democratic People's Republic of Korea	2001	7.93763278654184	0.499674042505593	7.93763278654184	0	9.01693434697858	Decrease
1549	Democratic People's Republic of Korea	2002	7.78593743952326	0.502633568731371	7.78593743952326	0	9.01693434697858	Decrease
1550	Democratic People's Republic of Korea	2003	7.58622939522169	0.506165243055573	7.58622939522169	0	9.01693434697858	Decrease
1551	Democratic People's Republic of Korea	2004	7.41774031465604	0.510229134162392	7.41774031465604	0	9.01693434697858	Decrease
1552	Democratic People's Republic of Korea	2005	7.30747950063466	0.515097762842417	7.30747950063466	0	9.01693434697858	Decrease
1553	Democratic People's Republic of Korea	2006	7.14681061545951	0.519741439913669	7.14681061545951	0	9.01693434697858	Decrease
1554	Democratic People's Republic of Korea	2007	7.01854031159815	0.524066965087203	7.01854031159815	0	9.01693434697858	Decrease
1555	Democratic People's Republic of Korea	2008	6.84004362363509	0.52881349761598	6.84004362363509	0	9.01693434697858	Decrease
1556	Democratic People's Republic of Korea	2009	6.68550456870237	0.533114411172631	6.68550456870237	0	9.01693434697858	Decrease
1557	Democratic People's Republic of Korea	2010	6.57630686442535	0.53719291837066	6.57630686442535	0	9.01693434697858	Decrease
1558	Democratic People's Republic of Korea	2011	6.50291341343933	0.541212269847829	6.50291341343933	0	9.01693434697858	Decrease
1559	Democratic People's Republic of Korea	2012	6.4309415802289	0.545331713402902	6.4309415802289	0	9.01693434697858	Decrease
1560	Democratic People's Republic of Korea	2013	6.38235062571229	0.549483297235091	6.38235062571229	0	9.01693434697858	Decrease
1561	Democratic People's Republic of Korea	2014	6.28974783118898	0.553603559944788	6.28974783118898	0	9.01693434697858	Decrease
1562	Democratic People's Republic of Korea	2015	6.16878378814307	0.557321271453133	6.16878378814307	0	9.01693434697858	Decrease
1563	Democratic People's Republic of Korea	2016	6.10802656474978	0.560743562553338	6.10802656474978	0	9.01693434697858	Decrease
1564	Democratic People's Republic of Korea	2017	6.02648400298549	0.563388288880609	6.02648400298549	0	9.01693434697858	Decrease
1565	Democratic People's Republic of Korea	2018	5.94705017806328	0.565161484391211	5.94705017806328	0	9.01693434697858	Decrease
1566	Democratic People's Republic of Korea	2019	5.88737560540703	0.566765705893725	5.88737560540703	0	9.01693434697858	Decrease
1567	Democratic People's Republic of Korea	2020	5.79764077968585	0.56818855103523	5.79764077968585	0	9.01693434697858	Decrease
1568	Democratic People's Republic of Korea	2021	5.77576005315296	0.569854634067777	5.77576005315296	0	9.01693434697858	Decrease
1569	Democratic Republic of the Congo	1990	45.2017857575365	0.289843210276958	29.454564860549	15.7472208969875	45.2017857575365	NaN
1570	Democratic Republic of the Congo	1991	45.4976819254203	0.290431567230931	29.2978268004965	16.1998551249239	45.2017857575365	Increase
1571	Democratic Republic of the Congo	1992	45.7924976285229	0.290959242467126	29.508247390622	16.2842502379009	45.2017857575365	Increase
1572	Democratic Republic of the Congo	1993	46.0771434790896	0.289628789613637	29.7745959083961	16.3025475706935	45.2017857575365	Increase
1573	Democratic Republic of the Congo	1994	46.4520899722534	0.286859145655148	30.4791841363113	15.9729058359422	45.2017857575365	Increase
1574	Democratic Republic of the Congo	1995	46.7530227303859	0.283967532380546	29.6701996236787	17.0828231067073	45.2017857575365	Increase
1575	Democratic Republic of the Congo	1996	47.2571950041532	0.280413159880167	32.9145396711111	14.3426553330422	45.2017857575365	Increase
1576	Democratic Republic of the Congo	1997	47.7340164051265	0.276336502842209	36.1229019145633	11.6111144905632	45.2017857575365	Increase
1577	Democratic Republic of the Congo	1998	48.4283078200587	0.271813823470493	30.5209527387196	17.9073550813391	45.2017857575365	Increase
1578	Democratic Republic of the Congo	1999	48.9803362705228	0.267367662319482	39.8217100606078	9.15862620991499	45.2017857575365	Increase
1579	Democratic Republic of the Congo	2000	49.4646098915005	0.262456746954109	39.9304978545514	9.53411203694907	45.2017857575365	Increase
1580	Democratic Republic of the Congo	2001	49.9287856612751	0.257857504999669	40.7874758011262	9.14130986014889	45.2017857575365	Increase
1581	Democratic Republic of the Congo	2002	50.4672772155408	0.254136360333323	42.5138285265584	7.95344868898243	45.2017857575365	Increase
1582	Democratic Republic of the Congo	2003	50.9457308897004	0.252333884691643	42.7218504783634	8.22388041133699	45.2017857575365	Increase
1583	Democratic Republic of the Congo	2004	51.2768299191967	0.252470918843583	40.5200838481759	10.7567460710208	45.2017857575365	Increase
1584	Democratic Republic of the Congo	2005	51.5851944378607	0.254161023299852	41.8651253519318	9.72006908592888	45.2017857575365	Increase
1585	Democratic Republic of the Congo	2006	51.6526151825252	0.257355122656431	40.609198821176	11.0434163613492	45.2017857575365	Increase
1586	Democratic Republic of the Congo	2007	51.8401642832302	0.262272267392268	40.508523316273	11.3316409669572	45.2017857575365	Increase
1587	Democratic Republic of the Congo	2008	52.00892893007	0.268103872304045	39.5795025791298	12.4294263509402	45.2017857575365	Increase
1588	Democratic Republic of the Congo	2009	52.1054689497417	0.274361143997572	30.6733164889021	21.4321524608396	45.2017857575365	Increase
1589	Democratic Republic of the Congo	2010	52.1869379548475	0.282223754466439	30.4105418979662	21.7763960568813	45.2017857575365	Increase
1590	Democratic Republic of the Congo	2011	51.9289162875101	0.290872953141928	29.5507294887461	22.378186798764	45.2017857575365	Increase
1591	Democratic Republic of the Congo	2012	51.1398890103657	0.300454783216411	29.1194535341955	22.0204354761702	45.2017857575365	Increase
1592	Democratic Republic of the Congo	2013	50.183534436859	0.310831256324369	29.1128542777668	21.0706801590922	45.2017857575365	Increase
1593	Democratic Republic of the Congo	2014	49.0268621732794	0.321622927081767	28.897339216666	20.1295229566135	45.2017857575365	Increase
1594	Democratic Republic of the Congo	2015	48.1112817633726	0.33242130666296	28.9121264690939	19.1991552942788	45.2017857575365	Increase
1595	Democratic Republic of the Congo	2016	47.4604163336602	0.341988787240158	28.7447148121199	18.7157015215403	45.2017857575365	Increase
1596	Democratic Republic of the Congo	2017	46.7420567596912	0.351102035190521	28.7602730377977	17.9817837218935	45.2017857575365	Increase
1597	Democratic Republic of the Congo	2018	45.9857515941075	0.36028767655131	28.6798351927629	17.3059164013446	45.2017857575365	Increase
1598	Democratic Republic of the Congo	2019	45.2943018182148	0.36934068409702	28.3372166755681	16.9570851426467	45.2017857575365	Increase
1599	Democratic Republic of the Congo	2020	44.6279338486133	0.376712271159843	28.4243812605724	16.203552588041	45.2017857575365	Decrease
1600	Democratic Republic of the Congo	2021	44.3293499525726	0.38317984920136	27.4637376949225	16.8656122576502	45.2017857575365	Decrease
1601	Denmark	1990	25.0785901987074	0.801154655014013	2.86574116381318	22.2128490348943	25.0785901987074	NaN
1602	Denmark	1991	24.8464812873806	0.804540349639536	2.83770430464932	22.0087769827313	25.0785901987074	Decrease
1603	Denmark	1992	24.546275681029	0.808164433760271	2.85424018281108	21.6920354982179	25.0785901987074	Decrease
1604	Denmark	1993	24.3140985100667	0.811585712633093	2.84252461610517	21.4715738939616	25.0785901987074	Decrease
1605	Denmark	1994	23.9205035355881	0.815138614432107	2.87066355750961	21.0498399780785	25.0785901987074	Decrease
1606	Denmark	1995	23.5486209289337	0.819104611612713	2.85659074527821	20.6920301836555	25.0785901987074	Decrease
1607	Denmark	1996	23.2536984125627	0.82337524309543	2.84112391878551	20.4125744937772	25.0785901987074	Decrease
1608	Denmark	1997	22.7282947126429	0.827679979394938	2.77884407411989	19.949450638523	25.0785901987074	Decrease
1609	Denmark	1998	22.3267360556899	0.831683237018017	2.81389482134932	19.5128412343406	25.0785901987074	Decrease
1610	Denmark	1999	21.9307660356752	0.835381542910635	2.6435042079972	19.287261827678	25.0785901987074	Decrease
1611	Denmark	2000	21.803084254667	0.8391842975615	2.75788494632345	19.0451993083435	25.0785901987074	Decrease
1612	Denmark	2001	21.7310330821796	0.843177750467757	2.42312600828698	19.3079070738926	25.0785901987074	Decrease
1613	Denmark	2002	21.7256323042762	0.847086356838798	2.33016340027744	19.3954689039988	25.0785901987074	Decrease
1614	Denmark	2003	21.6733310803946	0.850441325949586	2.36974524702283	19.3035858333718	25.0785901987074	Decrease
1615	Denmark	2004	21.7931759238602	0.853304103185433	2.29809146334223	19.4950844605179	25.0785901987074	Decrease
1616	Denmark	2005	21.7642676033406	0.855690732240651	2.37272930132296	19.3915383020177	25.0785901987074	Decrease
1617	Denmark	2006	21.64096216642	0.858033209615474	2.2741548177002	19.3668073487198	25.0785901987074	Decrease
1618	Denmark	2007	21.4776873100256	0.859781733794886	2.19015846457711	19.2875288454485	25.0785901987074	Decrease
1619	Denmark	2008	21.1164059446323	0.861782061067554	2.20490173191364	18.9115042127186	25.0785901987074	Decrease
1620	Denmark	2009	20.8102547022214	0.86394804976016	2.20089536468601	18.6093593375354	25.0785901987074	Decrease
1621	Denmark	2010	20.5941790090243	0.866767079164022	2.18079491440099	18.4133840946233	25.0785901987074	Decrease
1622	Denmark	2011	20.4163836650788	0.869778682281296	2.18557703946937	18.2308066256095	25.0785901987074	Decrease
1623	Denmark	2012	20.2384816572738	0.872517510381731	2.17755371101949	18.0609279462543	25.0785901987074	Decrease
1624	Denmark	2013	20.0385423483313	0.874932973936641	2.15318734623143	17.8853550020999	25.0785901987074	Decrease
1625	Denmark	2014	19.8625668825064	0.876814931654032	2.15259182514205	17.7099750573644	25.0785901987074	Decrease
1626	Denmark	2015	19.70996141894	0.878543944867921	2.15324458537971	17.5567168335603	25.0785901987074	Decrease
1627	Denmark	2016	19.563684536543	0.8805897834924	2.16126452882479	17.4024200077182	25.0785901987074	Decrease
1628	Denmark	2017	19.4651294876687	0.883688486994588	2.14412648367024	17.3210030039985	25.0785901987074	Decrease
1629	Denmark	2018	19.347327009042	0.887529846224258	2.1504518624317	17.1968751466103	25.0785901987074	Decrease
1630	Denmark	2019	19.1396605150737	0.891624571480342	2.16519727318398	16.9744632418897	25.0785901987074	Decrease
1631	Denmark	2020	19.0244677650907	0.894368296843327	2.14854518361649	16.8759225814742	25.0785901987074	Decrease
1632	Denmark	2021	18.8828173023561	0.896424204101212	2.16923276601966	16.7135845363365	25.0785901987074	Decrease
1633	Djibouti	1990	133.51451100575	0.337781788993477	28.7897490680881	104.724761937662	133.51451100575	NaN
1634	Djibouti	1991	133.244572073969	0.338770010818962	28.847613082591	104.396958991378	133.51451100575	Decrease
1635	Djibouti	1992	133.041817179479	0.340986061300938	28.8873549886614	104.154462190818	133.51451100575	Decrease
1636	Djibouti	1993	132.697473412939	0.344904393563471	28.8413019247448	103.856171488195	133.51451100575	Decrease
1637	Djibouti	1994	132.443255420776	0.34798140392569	28.818451593656	103.62480382712	133.51451100575	Decrease
1638	Djibouti	1995	132.174220893345	0.351245633337663	28.7453087204996	103.428912172845	133.51451100575	Decrease
1639	Djibouti	1996	131.819070221316	0.354385634187117	28.7623406352126	103.056729586104	133.51451100575	Decrease
1640	Djibouti	1997	131.509679160891	0.35809640096391	28.7486289325369	102.761050228354	133.51451100575	Decrease
1641	Djibouti	1998	131.052648987769	0.361596763593584	28.7060074681047	102.346641519664	133.51451100575	Decrease
1642	Djibouti	1999	130.401621555634	0.365305211425089	28.6972643236991	101.704357231935	133.51451100575	Decrease
1643	Djibouti	2000	129.886108065266	0.369015094624057	27.8177380084336	102.068370056832	133.51451100575	Decrease
1644	Djibouti	2001	129.087826002041	0.372853155297047	28.1750116015813	100.91281440046	133.51451100575	Decrease
1645	Djibouti	2002	128.069032688125	0.37665000401959	28.7071823176742	99.3618503704506	133.51451100575	Decrease
1646	Djibouti	2003	126.866322441593	0.380686615222992	27.8844016216173	98.981920819976	133.51451100575	Decrease
1647	Djibouti	2004	125.419832614508	0.384987705849076	27.4310078846557	97.9888247298519	133.51451100575	Decrease
1648	Djibouti	2005	124.014929082179	0.389568705689455	26.6975537037758	97.3173753784033	133.51451100575	Decrease
1649	Djibouti	2006	122.523359156449	0.395037470761535	26.7797900436111	95.7435691128382	133.51451100575	Decrease
1650	Djibouti	2007	120.910607707518	0.40061854555971	26.5084387771454	94.402168930373	133.51451100575	Decrease
1651	Djibouti	2008	119.380190803943	0.406658303036044	26.3645349948074	93.0156558091357	133.51451100575	Decrease
1652	Djibouti	2009	118.018259074447	0.411969334510517	26.6204739981624	91.3977850762849	133.51451100575	Decrease
1653	Djibouti	2010	116.361788233928	0.416999349607211	25.6283871241781	90.7334011097499	133.51451100575	Decrease
1654	Djibouti	2011	114.7798638703	0.422316140090975	25.6761635375458	89.1037003327541	133.51451100575	Decrease
1655	Djibouti	2012	113.161492459906	0.427711440066409	25.2106228244543	87.9508696354514	133.51451100575	Decrease
1656	Djibouti	2013	111.657598918548	0.43336043651961	24.7782397095602	86.8793592089876	133.51451100575	Decrease
1657	Djibouti	2014	110.061332518194	0.439455721647865	24.4775967355419	85.5837357826525	133.51451100575	Decrease
1658	Djibouti	2015	108.284490754522	0.445855284807829	24.0958259938901	84.1886647606315	133.51451100575	Decrease
1659	Djibouti	2016	106.662892603882	0.453442853845541	22.8708026660444	83.7920899378379	133.51451100575	Decrease
1660	Djibouti	2017	104.602025021525	0.460440151860865	22.3555892586675	82.246435762858	133.51451100575	Decrease
1661	Djibouti	2018	102.513179340893	0.46770567196373	21.9918529393682	80.5213264015248	133.51451100575	Decrease
1662	Djibouti	2019	100.612824704903	0.475263242846912	21.4539476554784	79.1588770494244	133.51451100575	Decrease
1663	Djibouti	2020	98.4466786044183	0.481879945321652	21.9243246858576	76.5223539185607	133.51451100575	Decrease
1664	Djibouti	2021	96.6850465312537	0.4879583707169	20.6163100640014	76.0687364672523	133.51451100575	Decrease
1665	Dominica	1990	63.8822107036363	0.563602590366912	6.51280812012544	57.3694025835108	63.8822107036363	NaN
1666	Dominica	1991	62.7237559901661	0.565237843041271	6.00488200805732	56.7188739821087	63.8822107036363	Decrease
1667	Dominica	1992	61.6082542877853	0.569570683969256	5.97450636678793	55.6337479209974	63.8822107036363	Decrease
1668	Dominica	1993	60.4916119394946	0.578811810513113	5.96052761368185	54.5310843258128	63.8822107036363	Decrease
1669	Dominica	1994	59.3557160490085	0.590119147153383	5.98851137829099	53.3672046707175	63.8822107036363	Decrease
1670	Dominica	1995	58.346455261214	0.601986931512718	5.80529720198338	52.5411580592306	63.8822107036363	Decrease
1671	Dominica	1996	57.2054813508366	0.614382049775589	5.88722532469814	51.3182560261384	63.8822107036363	Decrease
1672	Dominica	1997	56.0599953503357	0.625057352694054	5.9512459230884	50.1087494272473	63.8822107036363	Decrease
1673	Dominica	1998	55.0180999461051	0.63301799374648	5.93699014662582	49.0811097994793	63.8822107036363	Decrease
1674	Dominica	1999	54.0199158871822	0.63945391525062	5.92524545020573	48.0946704369765	63.8822107036363	Decrease
1675	Dominica	2000	53.0725796847629	0.645830936825434	6.00642789655209	47.0661517882108	63.8822107036363	Decrease
1676	Dominica	2001	52.2053344712072	0.652368567094588	5.96043401044949	46.2449004607577	63.8822107036363	Decrease
1677	Dominica	2002	51.472873511782	0.658423554407679	5.94179781028294	45.531075701499	63.8822107036363	Decrease
1678	Dominica	2003	50.8908848328695	0.663678867784012	5.84875092344655	45.042133909423	63.8822107036363	Decrease
1679	Dominica	2004	50.1493575021332	0.668952131656395	5.93436976241431	44.2149877397189	63.8822107036363	Decrease
1680	Dominica	2005	49.6175222452601	0.67454907679023	5.92987749754605	43.6876447477141	63.8822107036363	Decrease
1681	Dominica	2006	48.8292366988832	0.680342481749478	5.67321986277655	43.1560168361066	63.8822107036363	Decrease
1682	Dominica	2007	48.1625364437744	0.685415917499458	5.68852223784217	42.4740142059322	63.8822107036363	Decrease
1683	Dominica	2008	47.6343726731975	0.69019751901742	5.73262858826432	41.9017440849332	63.8822107036363	Decrease
1684	Dominica	2009	47.0538067548666	0.694461869014732	5.25065969810249	41.8031470567641	63.8822107036363	Decrease
1685	Dominica	2010	46.5838602784363	0.698489193418408	5.78642079917898	40.7974394792573	63.8822107036363	Decrease
1686	Dominica	2011	46.1184144192449	0.702463260148908	5.48437739568804	40.6340370235569	63.8822107036363	Decrease
1687	Dominica	2012	45.7500186548988	0.706870607879807	3.74818607144814	42.0018325834506	63.8822107036363	Decrease
1688	Dominica	2013	45.2992960474321	0.71221047502743	5.01899466534923	40.2803013820829	63.8822107036363	Decrease
1689	Dominica	2014	44.9967230863764	0.718455556016605	5.37047567751691	39.6262474088595	63.8822107036363	Decrease
1690	Dominica	2015	44.6974058715976	0.724785536415403	5.71969692625551	38.9777089453421	63.8822107036363	Decrease
1691	Dominica	2016	44.30856346923	0.73176080052363	5.527671024612	38.780892444618	63.8822107036363	Decrease
1692	Dominica	2017	43.6480083568946	0.736062472571312	5.68546075216737	37.9625476047272	63.8822107036363	Decrease
1693	Dominica	2018	43.2398348570502	0.738935953651369	5.40781915160255	37.8320157054477	63.8822107036363	Decrease
1694	Dominica	2019	42.8853602196257	0.74213206575999	5.23454279334166	37.650817426284	63.8822107036363	Decrease
1695	Dominica	2020	42.8133059337519	0.744419943891979	5.11601977367355	37.6972861600784	63.8822107036363	Decrease
1696	Dominica	2021	42.5681983009637	0.746967184749286	5.10082650855618	37.4673717924076	63.8822107036363	Decrease
1697	Dominican Republic	1990	92.0275768392479	0.442654076123481	23.9490712800759	68.0785055591721	92.0275768392479	NaN
1698	Dominican Republic	1991	90.7051942934545	0.446144577831215	23.9152010362358	66.7899932572187	92.0275768392479	Decrease
1699	Dominican Republic	1992	89.4514478345442	0.449953080528465	23.8720655806911	65.5793822538531	92.0275768392479	Decrease
1700	Dominican Republic	1993	88.164721219417	0.454229297152068	22.7379204444345	65.4268007749825	92.0275768392479	Decrease
1701	Dominican Republic	1994	86.6355437820598	0.458620613654854	23.013761855964	63.6217819260958	92.0275768392479	Decrease
1702	Dominican Republic	1995	85.1637184755626	0.463313869288046	22.6968551727054	62.4668633028572	92.0275768392479	Decrease
1703	Dominican Republic	1996	83.3126052767815	0.468516938419476	21.9906668396698	61.3219384371117	92.0275768392479	Decrease
1704	Dominican Republic	1997	81.1663778957751	0.474504388639617	21.4371696306792	59.7292082650959	92.0275768392479	Decrease
1705	Dominican Republic	1998	78.9291612705167	0.481170939346086	21.5693807647904	57.3597805057263	92.0275768392479	Decrease
1706	Dominican Republic	1999	76.9560374136495	0.488178541467036	21.1044420500235	55.8515953636261	92.0275768392479	Decrease
1707	Dominican Republic	2000	75.2914202052648	0.495468586151319	20.0294070746862	55.2620131305785	92.0275768392479	Decrease
1708	Dominican Republic	2001	73.8871021333424	0.50277541519763	7.86348727832628	66.0236148550161	92.0275768392479	Decrease
1709	Dominican Republic	2002	72.8108989328839	0.510298018698881	7.45358081655611	65.3573181163278	92.0275768392479	Decrease
1710	Dominican Republic	2003	71.5917684535705	0.517395574464313	7.40101959592364	64.1907488576468	92.0275768392479	Decrease
1711	Dominican Republic	2004	70.7195889523657	0.524543274827677	7.17308176322539	63.5465071891403	92.0275768392479	Decrease
1712	Dominican Republic	2005	69.6666536702656	0.532228649477556	7.16159413603194	62.5050595342336	92.0275768392479	Decrease
1713	Dominican Republic	2006	68.4420509093655	0.540222689966408	6.66702438781809	61.7750265215474	92.0275768392479	Decrease
1714	Dominican Republic	2007	67.1564870728415	0.548187021157434	6.62077070530942	60.5357163675321	92.0275768392479	Decrease
1715	Dominican Republic	2008	65.7627820027707	0.555371313172153	6.41292358436945	59.3498584184013	92.0275768392479	Decrease
1716	Dominican Republic	2009	64.686412250342	0.561783754117237	6.25180074617781	58.4346115041642	92.0275768392479	Decrease
1717	Dominican Republic	2010	63.976321702267	0.568130581856948	5.97374741533487	58.0025742869321	92.0275768392479	Decrease
1718	Dominican Republic	2011	63.5191358831339	0.573834812622029	5.91536371761346	57.6037721655205	92.0275768392479	Decrease
1719	Dominican Republic	2012	63.2088065513162	0.578966380988324	6.13426123251636	57.0745453187998	92.0275768392479	Decrease
1720	Dominican Republic	2013	62.9892050560518	0.583625825103645	5.80744556275686	57.1817594932949	92.0275768392479	Decrease
1721	Dominican Republic	2014	62.8277086252649	0.588236742676906	5.91407075958623	56.9136378656787	92.0275768392479	Decrease
1722	Dominican Republic	2015	62.3330355648773	0.592924164325808	6.01995209931959	56.3130834655577	92.0275768392479	Decrease
1723	Dominican Republic	2016	61.8331652187711	0.597619609207884	5.87035980872415	55.9628054100469	92.0275768392479	Decrease
1724	Dominican Republic	2017	60.5431460094457	0.602140291257967	5.97244293564048	54.5707030738052	92.0275768392479	Decrease
1725	Dominican Republic	2018	59.5160637912613	0.606960838531609	5.87935491143403	53.6367088798273	92.0275768392479	Decrease
1726	Dominican Republic	2019	58.6412870849513	0.611913021025697	5.95630369570393	52.6849833892474	92.0275768392479	Decrease
1727	Dominican Republic	2020	58.0798062084423	0.615635625027175	6.1331436289525	51.9466625794898	92.0275768392479	Decrease
1728	Dominican Republic	2021	56.9399011384215	0.619388201281128	6.00110426130801	50.9387968771135	92.0275768392479	Decrease
1729	Ecuador	1990	56.7947792594835	0.518430614137285	7.39937191169572	49.3954073477878	56.7947792594835	NaN
1730	Ecuador	1991	55.931715980132	0.517679421435991	7.387101758934	48.544614221198	56.7947792594835	Decrease
1731	Ecuador	1992	55.1060469904629	0.518379070003192	7.60245742743994	47.503589563023	56.7947792594835	Decrease
1732	Ecuador	1993	54.0942209275587	0.520707290609383	7.67981424632236	46.4144066812363	56.7947792594835	Decrease
1733	Ecuador	1994	53.1915953540118	0.524908290908027	7.35063813577647	45.8409572182353	56.7947792594835	Decrease
1734	Ecuador	1995	52.1280635383887	0.529380751671009	7.01627180257376	45.1117917358149	56.7947792594835	Decrease
1735	Ecuador	1996	50.9908345326249	0.532691399133141	7.07745851352587	43.913376019099	56.7947792594835	Decrease
1736	Ecuador	1997	49.616097864967	0.535349652252826	7.05911318312772	42.5569846818393	56.7947792594835	Decrease
1737	Ecuador	1998	48.4330188245654	0.537196329914338	6.9238175247087	41.5092012998567	56.7947792594835	Decrease
1738	Ecuador	1999	47.2072109734913	0.53903230782875	6.78690562923929	40.420305344252	56.7947792594835	Decrease
1739	Ecuador	2000	46.39819922218	0.5430447789024	6.62916811560799	39.769031106572	56.7947792594835	Decrease
1740	Ecuador	2001	45.8529626071284	0.548552149690973	6.49115839355807	39.3618042135703	56.7947792594835	Decrease
1741	Ecuador	2002	45.4390877665476	0.554897325204538	6.61471176082823	38.8243760057193	56.7947792594835	Decrease
1742	Ecuador	2003	45.0301710572673	0.560955484518967	6.22677216173025	38.8033988955371	56.7947792594835	Decrease
1743	Ecuador	2004	44.6399329915237	0.566290292625305	6.03169558151705	38.6082374100066	56.7947792594835	Decrease
1744	Ecuador	2005	44.3219067618896	0.569927344748438	5.95715094299743	38.3647558188922	56.7947792594835	Decrease
1745	Ecuador	2006	43.7733255740684	0.572516273171735	5.84265389520132	37.9306716788671	56.7947792594835	Decrease
1746	Ecuador	2007	43.1007395359673	0.574704702310921	6.06066629138911	37.0400732445781	56.7947792594835	Decrease
1747	Ecuador	2008	42.4986772915048	0.578125040269336	5.92234159013299	36.5763357013718	56.7947792594835	Decrease
1748	Ecuador	2009	41.8069400947567	0.58248425757379	5.80414787372481	36.0027922210319	56.7947792594835	Decrease
1749	Ecuador	2010	41.223255174006	0.588763055747133	5.94930759541953	35.2739475785864	56.7947792594835	Decrease
1750	Ecuador	2011	40.6468126576834	0.596729076106647	5.99143846025179	34.6553741974316	56.7947792594835	Decrease
1751	Ecuador	2012	40.0553522204299	0.605454319333254	5.8083473370695	34.2470048833604	56.7947792594835	Decrease
1752	Ecuador	2013	39.4727389410365	0.614080274696922	5.80536836978378	33.6673705712527	56.7947792594835	Decrease
1753	Ecuador	2014	38.928228243466	0.622027432994838	5.89293963450703	33.035288608959	56.7947792594835	Decrease
1754	Ecuador	2015	38.4513078588138	0.628546709567119	6.13604853004277	32.315259328771	56.7947792594835	Decrease
1755	Ecuador	2016	37.8750827589575	0.634281142866422	5.83733419402555	32.0377485649319	56.7947792594835	Decrease
1756	Ecuador	2017	37.2125315817609	0.640011218750157	5.84456624839891	31.367965333362	56.7947792594835	Decrease
1757	Ecuador	2018	36.8032009193635	0.645888520186892	5.95906771791198	30.8441332014516	56.7947792594835	Decrease
1758	Ecuador	2019	36.5006366194236	0.651787987044895	5.95110584019791	30.5495307792257	56.7947792594835	Decrease
1759	Ecuador	2020	37.0352154515123	0.65671445724893	6.246699474889	30.7885159766233	56.7947792594835	Decrease
1760	Ecuador	2021	36.5986400191978	0.66101705262103	5.81207713085374	30.786562888344	56.7947792594835	Decrease
1761	Egypt	1990	117.756541438664	0.417182741758852	25.6248041887715	92.131737249893	117.756541438664	NaN
1762	Egypt	1991	118.222337462266	0.426909452028558	25.3143583740178	92.9079790882483	117.756541438664	Increase
1763	Egypt	1992	118.478201015315	0.437744555478775	24.5226247298979	93.9555762854175	117.756541438664	Increase
1764	Egypt	1993	118.715767266769	0.448490053084385	23.5571931637579	95.158574103011	117.756541438664	Increase
1765	Egypt	1994	118.617561568898	0.458727004203869	22.8159549410126	95.8016066278853	117.756541438664	Increase
1766	Egypt	1995	118.172225199328	0.468035368434364	22.6132242352239	95.5590009641038	117.756541438664	Increase
1767	Egypt	1996	117.697643037554	0.476116627128094	21.542322367781	96.1553206697731	117.756541438664	Decrease
1768	Egypt	1997	117.171764595103	0.482970886044098	21.5900740832081	95.5816905118945	117.756541438664	Decrease
1769	Egypt	1998	116.514842653691	0.489184070606589	20.9884916919403	95.5263509617505	117.756541438664	Decrease
1770	Egypt	1999	115.699929732836	0.495502619174384	20.9633237680805	94.7366059647558	117.756541438664	Decrease
1771	Egypt	2000	114.962715766637	0.502169886288414	8.25016350856428	106.712552258073	117.756541438664	Decrease
1772	Egypt	2001	113.389477784238	0.508716824226239	7.76162459681336	105.627853187425	117.756541438664	Decrease
1773	Egypt	2002	110.750381531859	0.515038129463872	7.67265010019828	103.077731431661	117.756541438664	Decrease
1774	Egypt	2003	107.724115293064	0.520623395469455	7.64927283545797	100.074842457606	117.756541438664	Decrease
1775	Egypt	2004	104.69436631581	0.525181677996097	7.1174957803712	97.5768705354386	117.756541438664	Decrease
1776	Egypt	2005	102.730818829014	0.528665483094012	7.18444400936154	95.5463748196529	117.756541438664	Decrease
1777	Egypt	2006	101.568044563771	0.530395807271736	6.99889586798491	94.5691486957865	117.756541438664	Decrease
1778	Egypt	2007	100.315961302173	0.529457593890747	7.06865548094172	93.2473058212311	117.756541438664	Decrease
1779	Egypt	2008	99.3163760657051	0.5247438325858	7.25690701970429	92.0594690460008	117.756541438664	Decrease
1780	Egypt	2009	98.3605696512387	0.51625583066946	7.58212167551266	90.7784479757261	117.756541438664	Decrease
1781	Egypt	2010	97.927036517308	0.507715477095215	7.77835089890071	90.1486856184073	117.756541438664	Decrease
1782	Egypt	2011	97.6899170274447	0.504594044306814	7.82921212506657	89.8607049023781	117.756541438664	Decrease
1783	Egypt	2012	97.6194811411924	0.509157068362998	7.66191308867238	89.95756805252	117.756541438664	Decrease
1784	Egypt	2013	97.8300983348652	0.51933446386018	7.41208425259	90.4180140822752	117.756541438664	Decrease
1785	Egypt	2014	97.7574624917999	0.531749809455032	7.02448382872675	90.7329786630732	117.756541438664	Decrease
1786	Egypt	2015	97.5024510639289	0.544370148675277	6.63560222984436	90.8668488340845	117.756541438664	Decrease
1787	Egypt	2016	95.9273238274392	0.556012469227609	6.47212414788589	89.4551996795533	117.756541438664	Decrease
1788	Egypt	2017	93.4360296213882	0.566914631824628	6.03154663098048	87.4044829904077	117.756541438664	Decrease
1789	Egypt	2018	90.6424974440703	0.577442786164725	5.99473060607288	84.6477668379974	117.756541438664	Decrease
1790	Egypt	2019	89.070718324746	0.587736876524439	5.93420420419874	83.1365141205472	117.756541438664	Decrease
1791	Egypt	2020	88.39666918987	0.597363341129599	5.77888377356999	82.6177854163	117.756541438664	Decrease
1792	Egypt	2021	85.8477275603911	0.6067870937016	5.91539104576997	79.9323365146211	117.756541438664	Decrease
1793	El Salvador	1990	91.4035100152056	0.373057974861269	28.5902615144149	62.8132485007907	91.4035100152056	NaN
1794	El Salvador	1991	89.4927980972563	0.374855325024228	28.6650588525095	60.8277392447468	91.4035100152056	Decrease
1795	El Salvador	1992	87.2224973086343	0.377076642695912	28.3254074730923	58.8970898355421	91.4035100152056	Decrease
1796	El Salvador	1993	85.1556415849614	0.380307326030095	28.17583410694	56.9798074780213	91.4035100152056	Decrease
1797	El Salvador	1994	83.051439931893	0.38514909404887	27.7193905335349	55.332049398358	91.4035100152056	Decrease
1798	El Salvador	1995	80.8704071858671	0.391780266086918	27.0773465399964	53.7930606458707	91.4035100152056	Decrease
1799	El Salvador	1996	78.6265545683037	0.400178467721391	27.276992898387	51.3495616699167	91.4035100152056	Decrease
1800	El Salvador	1997	76.1775095688735	0.410455825709854	26.4250451904871	49.7524643783864	91.4035100152056	Decrease
1801	El Salvador	1998	73.5692329437251	0.421421189598308	25.70878390165	47.8604490420751	91.4035100152056	Decrease
1802	El Salvador	1999	71.2449454148377	0.432733147562664	25.1394448201595	46.1055005946781	91.4035100152056	Decrease
1803	El Salvador	2000	69.2096092502594	0.443962665887944	23.8075818924039	45.4020273578555	91.4035100152056	Decrease
1804	El Salvador	2001	67.4511362720717	0.454177658570425	23.0517342480016	44.3994020240701	91.4035100152056	Decrease
1805	El Salvador	2002	65.7151317371411	0.462968859826757	22.7976043145883	42.9175274225528	91.4035100152056	Decrease
1806	El Salvador	2003	64.0453488343371	0.470397412659385	22.3550977827399	41.6902510515972	91.4035100152056	Decrease
1807	El Salvador	2004	62.5965519277563	0.476536664263465	21.5175677146298	41.0789842131265	91.4035100152056	Decrease
1808	El Salvador	2005	61.474513758912	0.48204171929172	21.6039544471018	39.8705593118102	91.4035100152056	Decrease
1809	El Salvador	2006	60.4415728145526	0.486826000431208	20.9037606511787	39.5378121633738	91.4035100152056	Decrease
1810	El Salvador	2007	59.6281167222742	0.490809751570084	21.6966425207724	37.9314742015017	91.4035100152056	Decrease
1811	El Salvador	2008	58.8342818884389	0.495077738859345	20.8779482524879	37.9563336359509	91.4035100152056	Decrease
1812	El Salvador	2009	57.9399142013556	0.499489714249212	8.34842657392544	49.5914876274302	91.4035100152056	Decrease
1813	El Salvador	2010	57.2455564859643	0.504171335202455	7.87528095388626	49.3702755320781	91.4035100152056	Decrease
1814	El Salvador	2011	56.4888149891756	0.508969239001561	7.74046259114463	48.7483523980309	91.4035100152056	Decrease
1815	El Salvador	2012	55.7903383524356	0.513396874335326	7.46510929524701	48.3252290571886	91.4035100152056	Decrease
1816	El Salvador	2013	55.0041190840417	0.518121907716899	7.68784094876218	47.3162781352796	91.4035100152056	Decrease
1817	El Salvador	2014	54.2948182882748	0.523468900855703	7.59116576732719	46.7036525209476	91.4035100152056	Decrease
1818	El Salvador	2015	53.5966020933892	0.529386950266238	7.02653440172017	46.570067691669	91.4035100152056	Decrease
1819	El Salvador	2016	52.8667616300065	0.535650269148693	6.91216626493232	45.9545953650741	91.4035100152056	Decrease
1820	El Salvador	2017	52.1122051702409	0.541998957448254	6.53496432591694	45.577240844324	91.4035100152056	Decrease
1821	El Salvador	2018	51.3768232118994	0.548143173580896	6.47295654325548	44.9038666686439	91.4035100152056	Decrease
1822	El Salvador	2019	50.7500249722261	0.55403164778242	6.65830627075343	44.0917187014726	91.4035100152056	Decrease
1823	El Salvador	2020	50.215639253008	0.558919894116032	6.40134715098948	43.8142921020185	91.4035100152056	Decrease
1824	El Salvador	2021	49.4771735435967	0.563775187564695	6.16194831063791	43.3152252329588	91.4035100152056	Decrease
1825	Equatorial Guinea	1990	127.71783055599	0.268783629292318	39.0422980241563	88.6755325318333	127.71783055599	NaN
1826	Equatorial Guinea	1991	127.223163493109	0.275296991793454	33.2062475218	94.0169159713091	127.71783055599	Decrease
1827	Equatorial Guinea	1992	126.150654687042	0.283487763833002	29.5145507733813	96.6361039136612	127.71783055599	Decrease
1828	Equatorial Guinea	1993	124.802079834558	0.292236031708562	29.7691553614012	95.0329244731573	127.71783055599	Decrease
1829	Equatorial Guinea	1994	123.057002715865	0.30068634012364	29.2332619138163	93.8237408020487	127.71783055599	Decrease
1830	Equatorial Guinea	1995	121.318731146263	0.310443551427585	29.1812561930784	92.137474953185	127.71783055599	Decrease
1831	Equatorial Guinea	1996	118.982475670937	0.324601220926654	28.9034802706368	90.0789954003001	127.71783055599	Decrease
1832	Equatorial Guinea	1997	115.438475322819	0.350550963012752	28.811425007006	86.6270503158133	127.71783055599	Decrease
1833	Equatorial Guinea	1998	111.324069409663	0.371237163466133	28.7509749740238	82.5730944356393	127.71783055599	Decrease
1834	Equatorial Guinea	1999	107.130407896466	0.391128022748702	27.4351809554442	79.6952269410215	127.71783055599	Decrease
1835	Equatorial Guinea	2000	103.376611435546	0.411383449802448	26.326481799738	77.0501296358078	127.71783055599	Decrease
1836	Equatorial Guinea	2001	99.8094160182087	0.433590056530441	25.1310967097244	74.6783193084843	127.71783055599	Decrease
1837	Equatorial Guinea	2002	95.8726125105301	0.451938999588547	23.7370495623435	72.1355629481867	127.71783055599	Decrease
1838	Equatorial Guinea	2003	92.0775124970311	0.467846832610047	22.6884767053687	69.3890357916624	127.71783055599	Decrease
1839	Equatorial Guinea	2004	88.7630146066284	0.483879611699357	21.7358649502148	67.0271496564135	127.71783055599	Decrease
1840	Equatorial Guinea	2005	86.413745674489	0.498683715051723	8.35060978818138	78.0631358863076	127.71783055599	Decrease
1841	Equatorial Guinea	2006	84.7088312449193	0.511579828259094	7.71949019944134	76.989341045478	127.71783055599	Decrease
1842	Equatorial Guinea	2007	83.5913299666647	0.524076461332969	7.1471697055448	76.4441602611199	127.71783055599	Decrease
1843	Equatorial Guinea	2008	82.4889552743693	0.537018989870245	7.05991714247619	75.4290381318931	127.71783055599	Decrease
1844	Equatorial Guinea	2009	81.3107179978683	0.548514682896356	6.75050245883215	74.5602155390361	127.71783055599	Decrease
1845	Equatorial Guinea	2010	79.9793931146844	0.55910937700551	6.29438591022797	73.6850072044564	127.71783055599	Decrease
1846	Equatorial Guinea	2011	78.5536508214186	0.570277424014124	5.95422983071989	72.5994209906987	127.71783055599	Decrease
1847	Equatorial Guinea	2012	76.8764899760432	0.581833899261353	5.94526773812309	70.9312222379201	127.71783055599	Decrease
1848	Equatorial Guinea	2013	75.3966658499501	0.592800613077549	5.98826993200084	69.4083959179493	127.71783055599	Decrease
1849	Equatorial Guinea	2014	73.9684290855989	0.60347316716397	5.94984981299351	68.0185792726054	127.71783055599	Decrease
1850	Equatorial Guinea	2015	72.531899953321	0.61313462386841	5.96479507920943	66.5671048741115	127.71783055599	Decrease
1851	Equatorial Guinea	2016	71.3292231429548	0.621858156591175	6.00372289913538	65.3255002438194	127.71783055599	Decrease
1852	Equatorial Guinea	2017	70.4927309073153	0.630234538276623	5.93385317497908	64.5588777323363	127.71783055599	Decrease
1853	Equatorial Guinea	2018	69.6028392953109	0.638022822887303	5.95232187170066	63.6505174236103	127.71783055599	Decrease
1854	Equatorial Guinea	2019	68.7468937154028	0.645303092753852	5.90537010986315	62.8415236055397	127.71783055599	Decrease
1855	Equatorial Guinea	2020	67.7731134872252	0.652124902941809	5.93014742032536	61.8429660668998	127.71783055599	Decrease
1856	Equatorial Guinea	2021	67.047798721365	0.657857455522296	5.92378722859492	61.1240114927701	127.71783055599	Decrease
1857	Eritrea	1990	150.467375213883	0.216028238900354	51.8286484175045	98.6387267963782	150.467375213883	NaN
1858	Eritrea	1991	148.82742147284	0.222574737210924	46.2442397175687	102.583181755272	150.467375213883	Decrease
1859	Eritrea	1992	147.443924749489	0.230296065775865	47.6028379666479	99.8410867828411	150.467375213883	Decrease
1860	Eritrea	1993	146.036993647254	0.239385041260314	46.5466836377217	99.4903100095324	150.467375213883	Decrease
1861	Eritrea	1994	144.977532995137	0.250752541052101	42.8106211416852	102.166911853451	150.467375213883	Decrease
1862	Eritrea	1995	143.529648827656	0.261498484754305	40.2228886752106	103.306760152446	150.467375213883	Decrease
1863	Eritrea	1996	142.811337260149	0.272527054525239	30.4531385233868	112.358198736762	150.467375213883	Decrease
1864	Eritrea	1997	141.633234871446	0.283551720614883	29.6002233507281	112.033011520718	150.467375213883	Decrease
1865	Eritrea	1998	140.614624542467	0.2937648278699	29.4323143705036	111.182310171964	150.467375213883	Decrease
1866	Eritrea	1999	139.724412774398	0.303142339840286	29.1317506225418	110.592662151856	150.467375213883	Decrease
1867	Eritrea	2000	138.729595019463	0.310248161765321	29.1131404155177	109.616454603945	150.467375213883	Decrease
1868	Eritrea	2001	137.579239492988	0.317247987543295	28.9659993248615	108.613240168126	150.467375213883	Decrease
1869	Eritrea	2002	136.000088365286	0.323566584840077	28.9104670905629	107.089621274723	150.467375213883	Decrease
1870	Eritrea	2003	134.692083568002	0.328593580738491	29.0192795786097	105.672803989392	150.467375213883	Decrease
1871	Eritrea	2004	133.305641102719	0.332879380249727	28.8430816489547	104.462559453764	150.467375213883	Decrease
1872	Eritrea	2005	132.373267663003	0.336682510811316	28.9324739120034	103.440793750999	150.467375213883	Decrease
1873	Eritrea	2006	131.58706430724	0.339835823599651	28.8290251877036	102.758039119537	150.467375213883	Decrease
1874	Eritrea	2007	130.765010071396	0.342843174407113	28.8341236739304	101.930886397466	150.467375213883	Decrease
1875	Eritrea	2008	129.870168546362	0.343427800730465	28.8843428111814	100.98582573518	150.467375213883	Decrease
1876	Eritrea	2009	129.134918872271	0.345147742630626	28.8220893179885	100.312829554283	150.467375213883	Decrease
1877	Eritrea	2010	128.379966190382	0.348146176900867	28.8133277565269	99.566638433855	150.467375213883	Decrease
1878	Eritrea	2011	127.18873660462	0.35416314653227	28.740629206974	98.4481073976461	150.467375213883	Decrease
1879	Eritrea	2012	125.493479355991	0.360112751410199	28.7253306304345	96.7681487255568	150.467375213883	Decrease
1880	Eritrea	2013	123.796976760076	0.364343653311207	28.7043330104199	95.0926437496564	150.467375213883	Decrease
1881	Eritrea	2014	121.711618671068	0.372527587512835	28.7202061526262	92.9914125184422	150.467375213883	Decrease
1882	Eritrea	2015	119.886600456482	0.376935162282393	28.6056688478629	91.2809316086187	150.467375213883	Decrease
1883	Eritrea	2016	117.363619785189	0.382171665821118	27.4467762157216	89.916843569467	150.467375213883	Decrease
1884	Eritrea	2017	114.482220522325	0.385936029208135	27.5228591404429	86.9593613818821	150.467375213883	Decrease
1885	Eritrea	2018	112.048270405671	0.39115488426675	26.6649791618606	85.3832912438099	150.467375213883	Decrease
1886	Eritrea	2019	110.049109068927	0.396330558249013	26.8505114670664	83.1985976018606	150.467375213883	Decrease
1887	Eritrea	2020	108.540960808859	0.400459411382762	26.8351624385857	81.7057983702737	150.467375213883	Decrease
1888	Eritrea	2021	106.241277049715	0.403863942828898	26.6713092317639	79.5699678179514	150.467375213883	Decrease
1889	Estonia	1990	16.846370716133	0.674967632130919	5.9230528581519	10.9233178579811	16.846370716133	NaN
1890	Estonia	1991	16.6402181406506	0.685223089296634	4.14461889790156	12.495599242749	16.846370716133	Decrease
1891	Estonia	1992	16.4845816315875	0.695586673779285	5.07326753906101	11.4113140925265	16.846370716133	Decrease
1892	Estonia	1993	16.2712603230662	0.703693149995024	5.62463709083645	10.6466232322298	16.846370716133	Decrease
1893	Estonia	1994	16.085508319515	0.708456180899464	5.59878930961344	10.4867190099016	16.846370716133	Decrease
1894	Estonia	1995	15.9282344063044	0.713172725189506	5.53781127647279	10.3904231298316	16.846370716133	Decrease
1895	Estonia	1996	15.6969874836207	0.718813024217038	5.50617853131702	10.1908089523037	16.846370716133	Decrease
1896	Estonia	1997	15.5081661934755	0.724652439639785	3.58852665129988	11.9196395421757	16.846370716133	Decrease
1897	Estonia	1998	15.3174112301324	0.729027035230187	3.57257938061431	11.7448318495181	16.846370716133	Decrease
1898	Estonia	1999	15.113952651703	0.733250616186121	5.40132754998012	9.71262510172285	16.846370716133	Decrease
1899	Estonia	2000	14.8955861155893	0.739713154351944	4.85075464117616	10.0448314744131	16.846370716133	Decrease
1900	Estonia	2001	14.632608007339	0.746602207163017	4.89899378903066	9.73361421830833	16.846370716133	Decrease
1901	Estonia	2002	14.3594205030916	0.752629898252246	4.65031745460554	9.70910304848601	16.846370716133	Decrease
1902	Estonia	2003	14.100098856627	0.75781567757793	4.6979669040281	9.40213195259888	16.846370716133	Decrease
1903	Estonia	2004	13.7901376038874	0.763223727128029	4.72443758256796	9.06570002131949	16.846370716133	Decrease
1904	Estonia	2005	13.4800930203177	0.769112181926314	4.50120219035546	8.97889082996227	16.846370716133	Decrease
1905	Estonia	2006	13.2308935372719	0.774451841771662	4.52575668831872	8.70513684895317	16.846370716133	Decrease
1906	Estonia	2007	12.9702957700915	0.781074442846485	4.48720487812528	8.48309089196625	16.846370716133	Decrease
1907	Estonia	2008	12.6681496234809	0.788598873704278	4.46297896480077	8.20517065868014	16.846370716133	Decrease
1908	Estonia	2009	12.4473649956389	0.794728212699059	4.46528530045089	7.982079695188	16.846370716133	Decrease
1909	Estonia	2010	12.2648265560298	0.800829717976428	2.88473758786086	9.38008896816897	16.846370716133	Decrease
1910	Estonia	2011	12.0824101503198	0.806633077522166	2.87577683224071	9.20663331807912	16.846370716133	Decrease
1911	Estonia	2012	11.9850721061384	0.811109357704526	2.8892045340479	9.09586757209054	16.846370716133	Decrease
1912	Estonia	2013	11.9056720258441	0.81488717677447	2.87058059117904	9.0350914346651	16.846370716133	Decrease
1913	Estonia	2014	11.7869331550795	0.818770732051979	2.82842023151758	8.95851292356191	16.846370716133	Decrease
1914	Estonia	2015	11.6808721714089	0.823221278492715	2.82238957699554	8.85848259441332	16.846370716133	Decrease
1915	Estonia	2016	11.6299885299973	0.827364360092018	2.79611719989848	8.83387133009878	16.846370716133	Decrease
1916	Estonia	2017	11.516756841588	0.830975311283378	2.83192811300408	8.68482872858395	16.846370716133	Decrease
1917	Estonia	2018	11.4428252076514	0.834566296193434	2.65450541257761	8.78831979507375	16.846370716133	Decrease
1918	Estonia	2019	11.3890071624429	0.838573508963879	2.6921617656033	8.69684539683964	16.846370716133	Decrease
1919	Estonia	2020	11.4319888407443	0.841817139147138	2.41583670699022	9.01615213375411	16.846370716133	Decrease
1920	Estonia	2021	11.3634724261668	0.844917787360624	2.38892561699301	8.97454680917378	16.846370716133	Decrease
1921	Eswatini	1990	143.72761024687	0.399420954712507	27.6412962784719	116.086313968398	143.72761024687	NaN
1922	Eswatini	1991	142.438657283172	0.408269968877275	26.331138294591	116.107518988581	143.72761024687	Decrease
1923	Eswatini	1992	141.217746824917	0.416683379093578	25.5828380919944	115.634908732922	143.72761024687	Decrease
1924	Eswatini	1993	140.034704988687	0.424802994934769	25.2764533907458	114.758251597941	143.72761024687	Decrease
1925	Eswatini	1994	139.171635258659	0.432503472188562	24.7617990850766	114.409836173582	143.72761024687	Decrease
1926	Eswatini	1995	138.445008970694	0.440127046710174	24.4057643651584	114.039244605535	143.72761024687	Decrease
1927	Eswatini	1996	137.603434102563	0.447399238142412	23.9885313356084	113.614902766955	143.72761024687	Decrease
1928	Eswatini	1997	136.985010800483	0.454089854339089	23.2186573928013	113.766353407682	143.72761024687	Decrease
1929	Eswatini	1998	136.449264074587	0.46013698389181	22.5958600289412	113.853404045646	143.72761024687	Decrease
1930	Eswatini	1999	135.681538020588	0.465990845350804	22.4105422734688	113.270995747119	143.72761024687	Decrease
1931	Eswatini	2000	134.932518933459	0.471852843205366	22.0063515718968	112.926167361562	143.72761024687	Decrease
1932	Eswatini	2001	133.783238163608	0.477233374481226	21.5897214848606	112.193516678747	143.72761024687	Decrease
1933	Eswatini	2002	132.664653236995	0.482474423324763	21.583291645541	111.081361591454	143.72761024687	Decrease
1934	Eswatini	2003	131.541042947509	0.487608829048368	20.5413343041267	110.999708643382	143.72761024687	Decrease
1935	Eswatini	2004	130.044385561212	0.492669158763782	20.3770981796808	109.667287381531	143.72761024687	Decrease
1936	Eswatini	2005	128.773368152407	0.498043848851584	11.4475080255661	117.325860126841	143.72761024687	Decrease
1937	Eswatini	2006	127.657298933222	0.503658293748865	7.80792221291827	119.849376720303	143.72761024687	Decrease
1938	Eswatini	2007	126.573696845191	0.509260218872045	8.19738521463727	118.376311630554	143.72761024687	Decrease
1939	Eswatini	2008	125.311637268903	0.514730895784455	7.52538914864287	117.78624812026	143.72761024687	Decrease
1940	Eswatini	2009	123.829554739573	0.520427398115377	7.56700085350552	116.262553886068	143.72761024687	Decrease
1941	Eswatini	2010	122.333567133687	0.526245801589325	7.32035559959259	115.013211534095	143.72761024687	Decrease
1942	Eswatini	2011	120.550836895661	0.531913910153764	7.10279145439235	113.448045441269	143.72761024687	Decrease
1943	Eswatini	2012	118.273525466067	0.537798022788039	6.64703703181939	111.626488434247	143.72761024687	Decrease
1944	Eswatini	2013	115.737800752569	0.543836416273961	6.64656814666098	109.091232605908	143.72761024687	Decrease
1945	Eswatini	2014	113.500037904687	0.549613848251705	6.55465773082876	106.945380173858	143.72761024687	Decrease
1946	Eswatini	2015	111.175950296215	0.555373738956414	6.39281832735035	104.783131968865	143.72761024687	Decrease
1947	Eswatini	2016	109.315560196343	0.561061185783082	6.46266505611589	102.852895140227	143.72761024687	Decrease
1948	Eswatini	2017	107.599344214535	0.566698492780748	6.03025650059661	101.569087713939	143.72761024687	Decrease
1949	Eswatini	2018	105.7440030919	0.572154807441339	5.91749864906058	99.8265044428391	143.72761024687	Decrease
1950	Eswatini	2019	104.068905587876	0.577206305034792	5.82421370127252	98.2446918866034	143.72761024687	Decrease
1951	Eswatini	2020	101.997387727545	0.581653071099534	5.92274192596527	96.0746458015793	143.72761024687	Decrease
1952	Eswatini	2021	100.353130733735	0.58545971329224	6.01121402898765	94.3419167047471	143.72761024687	Decrease
1953	Ethiopia	1990	156.037921245044	0.148033884957629	100.456289786553	55.581631458491	156.037921245044	NaN
1954	Ethiopia	1991	152.535120740682	0.149599710414418	101.270075281122	51.2650454595602	156.037921245044	Decrease
1955	Ethiopia	1992	149.237319721321	0.15017438640674	102.437643775966	46.799675945355	156.037921245044	Decrease
1956	Ethiopia	1993	146.494564138238	0.151582364387045	102.285624075729	44.2089400625086	156.037921245044	Decrease
1957	Ethiopia	1994	144.275854991751	0.152982636940145	101.374944682593	42.9009103091575	156.037921245044	Decrease
1958	Ethiopia	1995	142.764489565325	0.155085604929282	103.549843325561	39.2146462397642	156.037921245044	Decrease
1959	Ethiopia	1996	141.740549280154	0.158127229482336	100.152167303498	41.5883819766559	156.037921245044	Decrease
1960	Ethiopia	1997	140.958479276468	0.161874742949531	105.389594741541	35.5688845349275	156.037921245044	Decrease
1961	Ethiopia	1998	140.313600252947	0.16507771008878	102.904295538901	37.4093047140455	156.037921245044	Decrease
1962	Ethiopia	1999	139.824439408606	0.168903545355995	100.663453063068	39.1609863455385	156.037921245044	Decrease
1963	Ethiopia	2000	139.659848189537	0.173418529946986	101.338745548123	38.3211026414144	156.037921245044	Decrease
1964	Ethiopia	2001	139.917351675149	0.178972968614763	100.25517352977	39.6621781453786	156.037921245044	Decrease
1965	Ethiopia	2002	140.749997895718	0.184138012848519	104.53572760766	36.2142702880583	156.037921245044	Decrease
1966	Ethiopia	2003	141.620981781989	0.188694814030626	101.075131218314	40.5458505636745	156.037921245044	Decrease
1967	Ethiopia	2004	142.394423580017	0.195030701395242	100.118722242879	42.2757013371374	156.037921245044	Decrease
1968	Ethiopia	2005	142.469474292894	0.202868242862353	89.5676276500671	52.9018466428271	156.037921245044	Decrease
1969	Ethiopia	2006	141.277062305601	0.211524228741913	54.1032389036312	87.1738234019702	156.037921245044	Decrease
1970	Ethiopia	2007	138.464305187657	0.221819930759394	45.7657769936526	92.6985281940047	156.037921245044	Decrease
1971	Ethiopia	2008	134.799386826549	0.232872185647818	46.8771545385128	87.9222322880365	156.037921245044	Decrease
1972	Ethiopia	2009	131.415781394581	0.244265818456334	45.7580224806179	85.6577589139632	156.037921245044	Decrease
1973	Ethiopia	2010	129.191666642434	0.256081459859031	40.4147330714489	88.776933570985	156.037921245044	Decrease
1974	Ethiopia	2011	127.607809178405	0.267880862080398	39.7803315765139	87.8274776018916	156.037921245044	Decrease
1975	Ethiopia	2012	126.28151231844	0.279006957893266	32.1646866594533	94.1168256589863	156.037921245044	Decrease
1976	Ethiopia	2013	125.357962282935	0.289885266889051	29.194724741921	96.1632375410142	156.037921245044	Decrease
1977	Ethiopia	2014	124.862673095665	0.300484547961246	29.2018780449057	95.6607950507592	156.037921245044	Decrease
1978	Ethiopia	2015	125.032571946222	0.310736418709888	29.1201099584655	95.9124619877562	156.037921245044	Decrease
1979	Ethiopia	2016	127.249987643225	0.320431867242816	28.9787202830849	98.2712673601399	156.037921245044	Decrease
1980	Ethiopia	2017	131.484785033793	0.329469243719685	28.9715936881728	102.51319134562	156.037921245044	Decrease
1981	Ethiopia	2018	135.635755458083	0.338050074820716	28.8481200986589	106.787635359424	156.037921245044	Decrease
1982	Ethiopia	2019	137.598418419039	0.346422663706934	28.8359466421362	108.762471776903	156.037921245044	Decrease
1983	Ethiopia	2020	135.694904079765	0.353216349837522	28.6819567136674	107.012947366098	156.037921245044	Decrease
1984	Ethiopia	2021	134.836483831639	0.358823295416803	28.765984399237	106.070499432402	156.037921245044	Decrease
1985	Fiji	1990	65.80036141761	0.53464890774309	7.00081578528752	58.7995456323225	65.80036141761	NaN
1986	Fiji	1991	64.5310553702059	0.538778259951718	6.73749619606247	57.7935591741434	65.80036141761	Decrease
1987	Fiji	1992	63.3693493589155	0.543188551973659	6.59882666420664	56.7705226947089	65.80036141761	Decrease
1988	Fiji	1993	62.4949785273744	0.547776473718793	6.67709425112733	55.817884276247	65.80036141761	Decrease
1989	Fiji	1994	61.746371045362	0.552849019704515	6.60528130336946	55.1410897419926	65.80036141761	Decrease
1990	Fiji	1995	61.1862196925091	0.558530972290103	6.36467781015262	54.8215418823565	65.80036141761	Decrease
1991	Fiji	1996	60.9120426881059	0.565041878958725	6.34994889716893	54.5620937909369	65.80036141761	Decrease
1992	Fiji	1997	61.1228662632001	0.571187752703497	5.96795445032104	55.1549118128791	65.80036141761	Decrease
1993	Fiji	1998	61.3207923096015	0.577172353765379	5.89655701495711	55.4242352946444	65.80036141761	Decrease
1994	Fiji	1999	61.4319285114423	0.583573942431191	5.96701849156466	55.4649100198776	65.80036141761	Decrease
1995	Fiji	2000	61.2172324329298	0.589196631128333	6.00525789673705	55.2119745361927	65.80036141761	Decrease
1996	Fiji	2001	60.6707755009471	0.59449741944042	5.92097434450207	54.7498011564451	65.80036141761	Decrease
1997	Fiji	2002	60.0324210550558	0.59932203091066	5.9232852843349	54.1091357707209	65.80036141761	Decrease
1998	Fiji	2003	59.4051928646393	0.603489622121197	5.98038509100362	53.4248077736357	65.80036141761	Decrease
1999	Fiji	2004	58.7746648164732	0.607544889853603	5.92246239699497	52.8522024194783	65.80036141761	Decrease
[truncated: 4,497 more rows]
