# Supplementary material for: 2021 global burden of disease study: a comprehensive analysis of glaucoma in the middle-aged and older adult population at global, regional, and national levels
Source: Front Public Health. 2025 Nov 11;13:1526061. doi: 10.3389/fpubh.2025.1526061 (PMC12668216; doi:10.3389/fpubh.2025.1526061)
Supplement: Supplementary file 4 [file Data_Sheet_4.ZIP › Attachment 4/pre_ASR.csv]

	measure	location	cause	sex	year	ASR	crude_rate	case
1	DALYs (Disability-Adjusted Life Years)	Global	Glaucoma	Male	1992	58.67896	44.608863	249932
2	DALYs (Disability-Adjusted Life Years)	Global	Glaucoma	Male	1993	57.545882	43.935579	251594
3	DALYs (Disability-Adjusted Life Years)	Global	Glaucoma	Male	1994	56.649425	43.327215	254140
4	DALYs (Disability-Adjusted Life Years)	Global	Glaucoma	Male	1995	56.061739	43.108429	258179
5	DALYs (Disability-Adjusted Life Years)	Global	Glaucoma	Male	1996	55.645074	42.878264	263104
6	DALYs (Disability-Adjusted Life Years)	Global	Glaucoma	Male	1997	55.127746	42.571578	267690
7	DALYs (Disability-Adjusted Life Years)	Global	Glaucoma	Male	1998	54.579628	42.197893	272091
8	DALYs (Disability-Adjusted Life Years)	Global	Glaucoma	Male	1999	54.071629	41.835661	276832
9	DALYs (Disability-Adjusted Life Years)	Global	Glaucoma	Male	2000	53.604977	41.505276	282023
10	DALYs (Disability-Adjusted Life Years)	Global	Glaucoma	Male	2001	53.043272	41.140646	286940
11	DALYs (Disability-Adjusted Life Years)	Global	Glaucoma	Male	2002	52.266723	40.650428	290796
12	DALYs (Disability-Adjusted Life Years)	Global	Glaucoma	Male	2003	51.388335	40.091805	293898
13	DALYs (Disability-Adjusted Life Years)	Global	Glaucoma	Male	2004	50.521568	39.568425	297145
14	DALYs (Disability-Adjusted Life Years)	Global	Glaucoma	Male	2005	49.746068	39.110426	301054
15	DALYs (Disability-Adjusted Life Years)	Global	Glaucoma	Male	2006	49.000677	38.719226	305823
16	DALYs (Disability-Adjusted Life Years)	Global	Glaucoma	Male	2007	48.076118	38.178736	309862
17	DALYs (Disability-Adjusted Life Years)	Global	Glaucoma	Male	2008	47.108855	37.523301	313362
18	DALYs (Disability-Adjusted Life Years)	Global	Glaucoma	Male	2009	46.211336	36.926911	317459
19	DALYs (Disability-Adjusted Life Years)	Global	Glaucoma	Male	2010	45.499263	36.458714	322597
20	DALYs (Disability-Adjusted Life Years)	Global	Glaucoma	Male	2011	44.905248	36.144588	328829
21	DALYs (Disability-Adjusted Life Years)	Global	Glaucoma	Male	2012	44.301641	35.8689	335462
22	DALYs (Disability-Adjusted Life Years)	Global	Glaucoma	Male	2013	43.715042	35.597181	342116
23	DALYs (Disability-Adjusted Life Years)	Global	Glaucoma	Male	2014	43.151558	35.352818	348944
24	DALYs (Disability-Adjusted Life Years)	Global	Glaucoma	Male	2015	42.640002	35.129471	355908
25	DALYs (Disability-Adjusted Life Years)	Global	Glaucoma	Male	2016	42.160289	34.997867	363747
26	DALYs (Disability-Adjusted Life Years)	Global	Glaucoma	Male	2017	41.649816	34.885283	371687
27	DALYs (Disability-Adjusted Life Years)	Global	Glaucoma	Male	2018	41.180766	34.820729	379978
28	DALYs (Disability-Adjusted Life Years)	Global	Glaucoma	Male	2019	40.787988	34.873689	389328
29	DALYs (Disability-Adjusted Life Years)	Global	Glaucoma	Male	2020	40.239318	34.714424	395533
30	DALYs (Disability-Adjusted Life Years)	Global	Glaucoma	Male	2021	39.430083	34.256909	397161
31	DALYs (Disability-Adjusted Life Years)	Global	Glaucoma	Male	2022	39.321434	34.660106	414691
32	DALYs (Disability-Adjusted Life Years)	Global	Glaucoma	Male	2023	38.888119	34.666781	423179
33	DALYs (Disability-Adjusted Life Years)	Global	Glaucoma	Male	2024	38.454805	34.743787	432512
34	DALYs (Disability-Adjusted Life Years)	Global	Glaucoma	Male	2025	38.189176	34.994604	444131
35	DALYs (Disability-Adjusted Life Years)	Global	Glaucoma	Male	2026	37.923546	35.221475	455681
36	DALYs (Disability-Adjusted Life Years)	Global	Glaucoma	Male	2027	37.657917	35.393481	466815
37	DALYs (Disability-Adjusted Life Years)	Global	Glaucoma	Male	2028	37.392287	35.551768	478199
38	DALYs (Disability-Adjusted Life Years)	Global	Glaucoma	Male	2029	37.126658	35.733012	490309
39	DALYs (Disability-Adjusted Life Years)	Global	Glaucoma	Male	2030	37.006938	36.061345	504724
40	DALYs (Disability-Adjusted Life Years)	Global	Glaucoma	Male	2031	36.887218	36.378019	519127
41	DALYs (Disability-Adjusted Life Years)	Global	Glaucoma	Male	2032	36.767498	36.672546	533177
42	DALYs (Disability-Adjusted Life Years)	Global	Glaucoma	Male	2033	36.647778	36.970874	547394
43	DALYs (Disability-Adjusted Life Years)	Global	Glaucoma	Male	2034	36.528057	37.292056	562214
44	DALYs (Disability-Adjusted Life Years)	Global	Glaucoma	Male	2035	36.536664	37.757084	579306
45	DALYs (Disability-Adjusted Life Years)	Global	Glaucoma	Male	2036	36.545271	38.227493	596405
46	DALYs (Disability-Adjusted Life Years)	Global	Glaucoma	Male	2037	36.553878	38.697675	613198
47	DALYs (Disability-Adjusted Life Years)	Global	Glaucoma	Male	2038	36.562485	39.196135	630161
48	DALYs (Disability-Adjusted Life Years)	Global	Glaucoma	Male	2039	36.571092	39.734104	647702
49	DALYs (Disability-Adjusted Life Years)	Global	Glaucoma	Male	2040	36.579699	40.285993	665472
50	DALYs (Disability-Adjusted Life Years)	Global	Glaucoma	Female	1992	38.81127	37.042221	222806
51	DALYs (Disability-Adjusted Life Years)	Global	Glaucoma	Female	1993	38.203081	36.581796	224590
52	DALYs (Disability-Adjusted Life Years)	Global	Glaucoma	Female	1994	37.733321	36.164024	227098
53	DALYs (Disability-Adjusted Life Years)	Global	Glaucoma	Female	1995	37.416714	35.97409	230547
54	DALYs (Disability-Adjusted Life Years)	Global	Glaucoma	Female	1996	37.219877	35.781598	234833
55	DALYs (Disability-Adjusted Life Years)	Global	Glaucoma	Female	1997	37.03984	35.608741	239398
56	DALYs (Disability-Adjusted Life Years)	Global	Glaucoma	Female	1998	36.878524	35.436717	244202
57	DALYs (Disability-Adjusted Life Years)	Global	Glaucoma	Female	1999	36.709555	35.250244	249144
58	DALYs (Disability-Adjusted Life Years)	Global	Glaucoma	Female	2000	36.515177	35.036937	254137
59	DALYs (Disability-Adjusted Life Years)	Global	Glaucoma	Female	2001	36.210326	34.749002	258596
60	DALYs (Disability-Adjusted Life Years)	Global	Glaucoma	Female	2002	35.760275	34.347402	262074
61	DALYs (Disability-Adjusted Life Years)	Global	Glaucoma	Female	2003	35.243616	33.888346	264935
62	DALYs (Disability-Adjusted Life Years)	Global	Glaucoma	Female	2004	34.730629	33.46361	268041
63	DALYs (Disability-Adjusted Life Years)	Global	Glaucoma	Female	2005	34.272399	33.087066	271724
64	DALYs (Disability-Adjusted Life Years)	Global	Glaucoma	Female	2006	33.808318	32.721202	275804
65	DALYs (Disability-Adjusted Life Years)	Global	Glaucoma	Female	2007	33.197133	32.201942	278958
66	DALYs (Disability-Adjusted Life Years)	Global	Glaucoma	Female	2008	32.567873	31.604891	281789
67	DALYs (Disability-Adjusted Life Years)	Global	Glaucoma	Female	2009	31.977153	31.047243	285066
68	DALYs (Disability-Adjusted Life Years)	Global	Glaucoma	Female	2010	31.544244	30.641333	289704
69	DALYs (Disability-Adjusted Life Years)	Global	Glaucoma	Female	2011	31.22835	30.397408	295710
70	DALYs (Disability-Adjusted Life Years)	Global	Glaucoma	Female	2012	30.928942	30.198586	302156
71	DALYs (Disability-Adjusted Life Years)	Global	Glaucoma	Female	2013	30.649483	30.016191	308705
72	DALYs (Disability-Adjusted Life Years)	Global	Glaucoma	Female	2014	30.388525	29.875647	315592
73	DALYs (Disability-Adjusted Life Years)	Global	Glaucoma	Female	2015	30.132131	29.738423	322446
74	DALYs (Disability-Adjusted Life Years)	Global	Glaucoma	Female	2016	29.872109	29.644607	329734
75	DALYs (Disability-Adjusted Life Years)	Global	Glaucoma	Female	2017	29.589514	29.56189	337095
76	DALYs (Disability-Adjusted Life Years)	Global	Glaucoma	Female	2018	29.351496	29.528902	344940
77	DALYs (Disability-Adjusted Life Years)	Global	Glaucoma	Female	2019	29.166982	29.58955	353746
78	DALYs (Disability-Adjusted Life Years)	Global	Glaucoma	Female	2020	28.831742	29.460263	359818
79	DALYs (Disability-Adjusted Life Years)	Global	Glaucoma	Female	2021	28.315055	29.134491	362740
80	DALYs (Disability-Adjusted Life Years)	Global	Glaucoma	Female	2022	28.33992	29.370382	377260
81	DALYs (Disability-Adjusted Life Years)	Global	Glaucoma	Female	2023	28.10947	29.398694	385586
82	DALYs (Disability-Adjusted Life Years)	Global	Glaucoma	Female	2024	27.879021	29.482752	394683
83	DALYs (Disability-Adjusted Life Years)	Global	Glaucoma	Female	2025	27.738861	29.680781	405454
84	DALYs (Disability-Adjusted Life Years)	Global	Glaucoma	Female	2026	27.598701	29.867403	416308
85	DALYs (Disability-Adjusted Life Years)	Global	Glaucoma	Female	2027	27.458541	30.019767	426976
86	DALYs (Disability-Adjusted Life Years)	Global	Glaucoma	Female	2028	27.31838	30.165883	437962
87	DALYs (Disability-Adjusted Life Years)	Global	Glaucoma	Female	2029	27.17822	30.33177	449633
88	DALYs (Disability-Adjusted Life Years)	Global	Glaucoma	Female	2030	27.119543	30.596888	463067
89	DALYs (Disability-Adjusted Life Years)	Global	Glaucoma	Female	2031	27.060866	30.858815	476634
90	DALYs (Disability-Adjusted Life Years)	Global	Glaucoma	Female	2032	27.002189	31.109539	490057
91	DALYs (Disability-Adjusted Life Years)	Global	Glaucoma	Female	2033	26.943512	31.36421	503725
92	DALYs (Disability-Adjusted Life Years)	Global	Glaucoma	Female	2034	26.884835	31.63541	517960
93	DALYs (Disability-Adjusted Life Years)	Global	Glaucoma	Female	2035	26.898323	32.006663	533944
94	DALYs (Disability-Adjusted Life Years)	Global	Glaucoma	Female	2036	26.91181	32.387155	549989
95	DALYs (Disability-Adjusted Life Years)	Global	Glaucoma	Female	2037	26.925297	32.775003	565823
96	DALYs (Disability-Adjusted Life Years)	Global	Glaucoma	Female	2038	26.938784	33.189212	581810
97	DALYs (Disability-Adjusted Life Years)	Global	Glaucoma	Female	2039	26.952271	33.635138	598270
98	DALYs (Disability-Adjusted Life Years)	Global	Glaucoma	Female	2040	26.965758	34.093999	614901
99	DALYs (Disability-Adjusted Life Years)	Global	Glaucoma	Both	1992	46.976187	40.691316	472738
100	DALYs (Disability-Adjusted Life Years)	Global	Glaucoma	Both	1993	46.16662	40.130637	476183
101	DALYs (Disability-Adjusted Life Years)	Global	Glaucoma	Both	1994	45.536207	39.623512	481238
102	DALYs (Disability-Adjusted Life Years)	Global	Glaucoma	Both	1995	45.125899	39.420519	488726
103	DALYs (Disability-Adjusted Life Years)	Global	Glaucoma	Both	1996	44.854077	39.210652	497937
104	DALYs (Disability-Adjusted Life Years)	Global	Glaucoma	Both	1997	44.545764	38.97376	507088
105	DALYs (Disability-Adjusted Life Years)	Global	Glaucoma	Both	1998	44.23346	38.704974	516293
106	DALYs (Disability-Adjusted Life Years)	Global	Glaucoma	Both	1999	43.932732	38.434575	525977
107	DALYs (Disability-Adjusted Life Years)	Global	Glaucoma	Both	2000	43.637981	38.165544	536160
108	DALYs (Disability-Adjusted Life Years)	Global	Glaucoma	Both	2001	43.239359	37.841252	545536
109	DALYs (Disability-Adjusted Life Years)	Global	Glaucoma	Both	2002	42.665356	37.397333	552870
110	DALYs (Disability-Adjusted Life Years)	Global	Glaucoma	Both	2003	42.010126	36.890308	558833
111	DALYs (Disability-Adjusted Life Years)	Global	Glaucoma	Both	2004	41.359518	36.417623	565186
112	DALYs (Disability-Adjusted Life Years)	Global	Glaucoma	Both	2005	40.779502	36.001286	572778
113	DALYs (Disability-Adjusted Life Years)	Global	Glaucoma	Both	2006	40.21194	35.622785	581627
114	DALYs (Disability-Adjusted Life Years)	Global	Glaucoma	Both	2007	39.484711	35.092973	588820
115	DALYs (Disability-Adjusted Life Years)	Global	Glaucoma	Both	2008	38.72706	34.467291	595151
116	DALYs (Disability-Adjusted Life Years)	Global	Glaucoma	Both	2009	38.021846	33.890444	602526
117	DALYs (Disability-Adjusted Life Years)	Global	Glaucoma	Both	2010	37.485453	33.453655	612301
118	DALYs (Disability-Adjusted Life Years)	Global	Glaucoma	Both	2011	37.062753	33.174752	624539
119	DALYs (Disability-Adjusted Life Years)	Global	Glaucoma	Both	2012	36.647611	32.938026	637617
120	DALYs (Disability-Adjusted Life Years)	Global	Glaucoma	Both	2013	36.250176	32.712122	650820
121	DALYs (Disability-Adjusted Life Years)	Global	Glaucoma	Both	2014	35.870163	32.521379	664537
122	DALYs (Disability-Adjusted Life Years)	Global	Glaucoma	Both	2015	35.514271	32.342518	678354
123	DALYs (Disability-Adjusted Life Years)	Global	Glaucoma	Both	2016	35.170148	32.230488	693481
124	DALYs (Disability-Adjusted Life Years)	Global	Glaucoma	Both	2017	34.797341	32.133268	708782
125	DALYs (Disability-Adjusted Life Years)	Global	Glaucoma	Both	2018	34.466836	32.084757	724918
126	DALYs (Disability-Adjusted Life Years)	Global	Glaucoma	Both	2019	34.201043	32.141206	743074
127	DALYs (Disability-Adjusted Life Years)	Global	Glaucoma	Both	2020	33.777514	31.996119	755351
128	DALYs (Disability-Adjusted Life Years)	Global	Glaucoma	Both	2021	33.131385	31.604377	759900
129	DALYs (Disability-Adjusted Life Years)	Global	Glaucoma	Both	2022	33.131739	31.921427	791952
130	DALYs (Disability-Adjusted Life Years)	Global	Glaucoma	Both	2023	32.818812	31.938215	808765
131	DALYs (Disability-Adjusted Life Years)	Global	Glaucoma	Both	2024	32.507807	32.017734	827195
132	DALYs (Disability-Adjusted Life Years)	Global	Glaucoma	Both	2025	32.320632	32.239986	849585
133	DALYs (Disability-Adjusted Life Years)	Global	Glaucoma	Both	2026	32.131815	32.444738	871989
134	DALYs (Disability-Adjusted Life Years)	Global	Glaucoma	Both	2027	31.940823	32.605288	893791
135	DALYs (Disability-Adjusted Life Years)	Global	Glaucoma	Both	2028	31.749673	32.756027	916161
136	DALYs (Disability-Adjusted Life Years)	Global	Glaucoma	Both	2029	31.559456	32.928097	939942
137	DALYs (Disability-Adjusted Life Years)	Global	Glaucoma	Both	2030	31.47904	33.222364	967791
138	DALYs (Disability-Adjusted Life Years)	Global	Glaucoma	Both	2031	31.397752	33.509273	995761
139	DALYs (Disability-Adjusted Life Years)	Global	Glaucoma	Both	2032	31.315195	33.779588	1023234
140	DALYs (Disability-Adjusted Life Years)	Global	Glaucoma	Both	2033	31.232475	34.053615	1051119
141	DALYs (Disability-Adjusted Life Years)	Global	Glaucoma	Both	2034	31.15035	34.347104	1080174
142	DALYs (Disability-Adjusted Life Years)	Global	Glaucoma	Both	2035	31.165012	34.761632	1113250
143	DALYs (Disability-Adjusted Life Years)	Global	Glaucoma	Both	2036	31.179397	35.183594	1146393
144	DALYs (Disability-Adjusted Life Years)	Global	Glaucoma	Both	2037	31.193264	35.609513	1179021
145	DALYs (Disability-Adjusted Life Years)	Global	Glaucoma	Both	2038	31.207287	36.062822	1211971
146	DALYs (Disability-Adjusted Life Years)	Global	Glaucoma	Both	2039	31.221921	36.551672	1245972
147	DALYs (Disability-Adjusted Life Years)	Global	Glaucoma	Both	2040	31.236797	37.054096	1280373
148	Prevalence	Global	Glaucoma	Male	1992	494.438064	376.991409	2112186
149	Prevalence	Global	Glaucoma	Male	1993	486.197585	372.295851	2131926
150	Prevalence	Global	Glaucoma	Male	1994	479.964099	368.167611	2159523
151	Prevalence	Global	Glaucoma	Male	1995	476.122059	367.19564	2199157
152	Prevalence	Global	Glaucoma	Male	1996	474.049426	366.440943	2248507
153	Prevalence	Global	Glaucoma	Male	1997	472.243716	366.01204	2301483
154	Prevalence	Global	Glaucoma	Male	1998	470.673817	365.435141	2356317
155	Prevalence	Global	Glaucoma	Male	1999	469.243299	364.779755	2413795
156	Prevalence	Global	Glaucoma	Male	2000	467.611296	363.892256	2472601
157	Prevalence	Global	Glaucoma	Male	2001	464.887549	362.48373	2528183
158	Prevalence	Global	Glaucoma	Male	2002	460.607512	360.271753	2577232
159	Prevalence	Global	Glaucoma	Male	2003	455.637364	357.578907	2621277
160	Prevalence	Global	Glaucoma	Male	2004	450.53256	355.026828	2666127
161	Prevalence	Global	Glaucoma	Male	2005	446.046422	352.892042	2716400
162	Prevalence	Global	Glaucoma	Male	2006	440.84283	350.485828	2768305
163	Prevalence	Global	Glaucoma	Male	2007	433.566934	346.348368	2810994
164	Prevalence	Global	Glaucoma	Male	2008	425.830446	341.118591	2848726
165	Prevalence	Global	Glaucoma	Male	2009	418.758267	336.452141	2892464
166	Prevalence	Global	Glaucoma	Male	2010	413.748805	333.307061	2949195
167	Prevalence	Global	Glaucoma	Male	2011	410.830489	332.555402	3025456
168	Prevalence	Global	Glaucoma	Male	2012	408.610156	332.880994	3113252
169	Prevalence	Global	Glaucoma	Male	2013	406.938932	333.619882	3206341
170	Prevalence	Global	Glaucoma	Male	2014	405.294116	334.524764	3301870
171	Prevalence	Global	Glaucoma	Male	2015	403.482576	335.030398	3394301
172	Prevalence	Global	Glaucoma	Male	2016	401.357093	335.873474	3490869
173	Prevalence	Global	Glaucoma	Male	2017	398.93929	336.935203	3589893
174	Prevalence	Global	Glaucoma	Male	2018	396.640279	338.251927	3691143
175	Prevalence	Global	Glaucoma	Male	2019	394.538245	340.259687	3798641
176	Prevalence	Global	Glaucoma	Male	2020	382.774583	332.769984	3791551
177	Prevalence	Global	Glaucoma	Male	2021	377.388403	330.505452	3831749
178	Prevalence	Global	Glaucoma	Male	2022	382.240164	339.350199	4060157
179	Prevalence	Global	Glaucoma	Male	2023	379.760401	340.923426	4161668
180	Prevalence	Global	Glaucoma	Male	2024	377.280637	343.185189	4272180
181	Prevalence	Global	Glaucoma	Male	2025	375.814296	346.586995	4398679
182	Prevalence	Global	Glaucoma	Male	2026	374.347955	349.78949	4525433
183	Prevalence	Global	Glaucoma	Male	2027	372.881614	352.493185	4649136
184	Prevalence	Global	Glaucoma	Male	2028	371.415273	355.073613	4776017
185	Prevalence	Global	Glaucoma	Male	2029	369.948932	357.879839	4910633
186	Prevalence	Global	Glaucoma	Male	2030	369.386427	361.610713	5061198
187	Prevalence	Global	Glaucoma	Male	2031	368.823921	365.244138	5212161
188	Prevalence	Global	Glaucoma	Male	2032	368.261415	368.682627	5360225
189	Prevalence	Global	Glaucoma	Male	2033	367.69891	372.167051	5510338
190	Prevalence	Global	Glaucoma	Male	2034	367.136404	375.87917	5666744
191	Prevalence	Global	Glaucoma	Male	2035	367.363352	380.522677	5838350
192	Prevalence	Global	Glaucoma	Male	2036	367.5903	385.22786	6010120
193	Prevalence	Global	Glaucoma	Male	2037	367.817248	389.94743	6179053
194	Prevalence	Global	Glaucoma	Male	2038	368.044197	394.952559	6349700
195	Prevalence	Global	Glaucoma	Male	2039	368.271145	400.349402	6526059
196	Prevalence	Global	Glaucoma	Male	2040	368.498093	405.891949	6704805
197	Prevalence	Global	Glaucoma	Female	1992	351.622303	336.03206	2021206
198	Prevalence	Global	Glaucoma	Female	1993	347.085708	332.782609	2043083
199	Prevalence	Global	Glaucoma	Female	1994	343.835247	329.961323	2072047
200	Prevalence	Global	Glaucoma	Female	1995	341.893065	329.136233	2109334
201	Prevalence	Global	Glaucoma	Female	1996	341.299946	328.546388	2156235
202	Prevalence	Global	Glaucoma	Female	1997	341.458513	328.720656	2209993
203	Prevalence	Global	Glaucoma	Female	1998	342.028471	329.13606	2268147
204	Prevalence	Global	Glaucoma	Female	1999	342.555067	329.410886	2328232
205	Prevalence	Global	Glaucoma	Female	2000	342.429077	328.998569	2386359
206	Prevalence	Global	Glaucoma	Female	2001	341.268102	327.889046	2440093
207	Prevalence	Global	Glaucoma	Female	2002	339.054762	326.022731	2487585
208	Prevalence	Global	Glaucoma	Female	2003	336.344753	323.738303	2530947
209	Prevalence	Global	Glaucoma	Female	2004	333.558885	321.670561	2576557
210	Prevalence	Global	Glaucoma	Female	2005	331.074262	319.824547	2626525
211	Prevalence	Global	Glaucoma	Female	2006	327.895242	317.47102	2675934
212	Prevalence	Global	Glaucoma	Female	2007	323.058681	313.444796	2715300
213	Prevalence	Global	Glaucoma	Female	2008	317.819354	308.436297	2750016
214	Prevalence	Global	Glaucoma	Female	2009	313.12971	304.005428	2791282
215	Prevalence	Global	Glaucoma	Female	2010	310.119651	301.172113	2847486
216	Prevalence	Global	Glaucoma	Female	2011	308.832743	300.516784	2923467
217	Prevalence	Global	Glaucoma	Female	2012	308.084648	300.703178	3008726
218	Prevalence	Global	Glaucoma	Female	2013	307.784794	301.311203	3098870
219	Prevalence	Global	Glaucoma	Female	2014	307.639566	302.347125	3193850
220	Prevalence	Global	Glaucoma	Female	2015	307.384368	303.265676	3288231
221	Prevalence	Global	Glaucoma	Female	2016	307.087618	304.638451	3388463
222	Prevalence	Global	Glaucoma	Female	2017	306.717278	306.309483	3492855
223	Prevalence	Global	Glaucoma	Female	2018	306.4121	308.146089	3599589
224	Prevalence	Global	Glaucoma	Female	2019	306.120638	310.43641	3711298
225	Prevalence	Global	Glaucoma	Female	2020	296.070385	302.454895	3694085
226	Prevalence	Global	Glaucoma	Female	2021	293.224866	301.667684	3755924
227	Prevalence	Global	Glaucoma	Female	2022	298.557524	309.309764	3973057
228	Prevalence	Global	Glaucoma	Female	2023	297.586151	311.130983	4080717
229	Prevalence	Global	Glaucoma	Female	2024	296.614778	313.53736	4197297
230	Prevalence	Global	Glaucoma	Female	2025	296.08848	316.62708	4325281
231	Prevalence	Global	Glaucoma	Female	2026	295.562182	319.617969	4455008
232	Prevalence	Global	Glaucoma	Female	2027	295.035885	322.273488	4583748
233	Prevalence	Global	Glaucoma	Female	2028	294.509587	324.867499	4716574
234	Prevalence	Global	Glaucoma	Female	2029	293.98329	327.6693	4857314
235	Prevalence	Global	Glaucoma	Female	2030	293.862815	331.012612	5009693
236	Prevalence	Global	Glaucoma	Female	2031	293.74234	334.33232	5163975
237	Prevalence	Global	Glaucoma	Female	2032	293.621865	337.551099	5317317
238	Prevalence	Global	Glaucoma	Female	2033	293.50139	340.817523	5473701
239	Prevalence	Global	Glaucoma	Female	2034	293.380915	344.261989	5636530
240	Prevalence	Global	Glaucoma	Female	2035	293.617335	348.274352	5810009
241	Prevalence	Global	Glaucoma	Female	2036	293.853755	352.394837	5984264
242	Prevalence	Global	Glaucoma	Female	2037	294.090175	356.611137	6156484
243	Prevalence	Global	Glaucoma	Female	2038	294.326595	361.119912	6330466
244	Prevalence	Global	Glaucoma	Female	2039	294.563015	365.972978	6509581
245	Prevalence	Global	Glaucoma	Female	2040	294.799435	370.976257	6690728
246	Prevalence	Global	Glaucoma	Both	1992	410.268872	355.78506	4133391
247	Prevalence	Global	Glaucoma	Both	1993	404.306828	351.851562	4175008
248	Prevalence	Global	Glaucoma	Both	1994	399.923215	348.413265	4231571
249	Prevalence	Global	Glaucoma	Both	1995	397.32011	347.521825	4308491
250	Prevalence	Global	Glaucoma	Both	1996	396.218371	346.856741	4404742
251	Prevalence	Global	Glaucoma	Both	1997	395.648812	346.742942	4511476
252	Prevalence	Global	Glaucoma	Both	1998	395.397982	346.682523	4624464
253	Prevalence	Global	Glaucoma	Both	1999	395.180821	346.512857	4742027
254	Prevalence	Global	Glaucoma	Both	2000	394.528174	345.875882	4858959
255	Prevalence	Global	Glaucoma	Both	2001	392.817847	344.625808	4968276
256	Prevalence	Global	Glaucoma	Both	2002	389.856006	342.595272	5064817
257	Prevalence	Global	Glaucoma	Both	2003	386.305294	340.114361	5152224
258	Prevalence	Global	Glaucoma	Both	2004	382.635179	337.811073	5242684
259	Prevalence	Global	Glaucoma	Both	2005	379.414524	335.823189	5342924
260	Prevalence	Global	Glaucoma	Both	2006	375.493575	333.442147	5444239
261	Prevalence	Global	Glaucoma	Both	2007	369.746817	329.360557	5526294
262	Prevalence	Global	Glaucoma	Both	2008	363.565761	324.242815	5598741
263	Prevalence	Global	Glaucoma	Both	2009	357.975944	319.695207	5683746
264	Prevalence	Global	Glaucoma	Both	2010	354.230084	316.707253	5796681
265	Prevalence	Global	Glaucoma	Both	2011	352.355349	315.999557	5948923
266	Prevalence	Global	Glaucoma	Both	2012	351.108971	316.249209	6121978
267	Prevalence	Global	Glaucoma	Both	2013	350.354283	316.918396	6305211
268	Prevalence	Global	Glaucoma	Both	2014	349.67442	317.890203	6495721
269	Prevalence	Global	Glaucoma	Both	2015	348.839895	318.609324	6682532
270	Prevalence	Global	Glaucoma	Both	2016	347.833813	319.726415	6879331
271	Prevalence	Global	Glaucoma	Both	2017	346.644106	321.10278	7082749
272	Prevalence	Global	Glaucoma	Both	2018	345.537082	322.68665	7290732
273	Prevalence	Global	Glaucoma	Both	2019	344.524487	324.83776	7509939
274	Prevalence	Global	Glaucoma	Both	2020	333.750137	317.086142	7485637
275	Prevalence	Global	Glaucoma	Both	2021	329.773747	315.57268	7587673
276	Prevalence	Global	Glaucoma	Both	2022	335.145728	323.796961	8033214
277	Prevalence	Global	Glaucoma	Both	2023	333.557458	325.492655	8242385
278	Prevalence	Global	Glaucoma	Both	2024	331.982928	327.822898	8469477
279	Prevalence	Global	Glaucoma	Both	2025	331.099306	331.056158	8723960
280	Prevalence	Global	Glaucoma	Both	2026	330.203942	334.141889	8980441
281	Prevalence	Global	Glaucoma	Both	2027	329.292773	336.813464	9232884
282	Prevalence	Global	Glaucoma	Both	2028	328.380285	339.393989	9492590
283	Prevalence	Global	Glaucoma	Both	2029	327.474536	342.191229	9767947
284	Prevalence	Global	Glaucoma	Both	2030	327.193241	345.713902	10070891
285	Prevalence	Global	Glaucoma	Both	2031	326.905873	349.176903	10376135
286	Prevalence	Global	Glaucoma	Both	2032	326.609458	352.493149	10677542
287	Prevalence	Global	Glaucoma	Both	2033	326.312016	355.855266	10984039
288	Prevalence	Global	Glaucoma	Both	2034	326.019189	359.418729	11303275
289	Prevalence	Global	Glaucoma	Both	2035	326.273907	363.724169	11648358
290	Prevalence	Global	Glaucoma	Both	2036	326.526949	368.115939	11994384
291	Prevalence	Global	Glaucoma	Both	2037	326.776463	372.565433	12335537
292	Prevalence	Global	Glaucoma	Both	2038	327.027442	377.304905	12680167
293	Prevalence	Global	Glaucoma	Both	2039	327.283264	382.411829	13035640
294	Prevalence	Global	Glaucoma	Both	2040	327.541107	387.667784	13395533
